# Supplementary material for: Selection of functional EPHB2 genotypes from ENU mutated grass carp treated with GCRV
Source: BMC Genomics. 2021 Jul 7;22:516. doi: 10.1186/s12864-021-07858-x (PMC8265083; doi:10.1186/s12864-021-07858-x)
Supplement: Supplementary file 1 — Additional file 1. [file 12864_2021_7858_MOESM1_ESM.xls]

Schematic representation of gene SNP results with significant enrichment of associated sites
Scaffold	AllCount	AssoCount	pvalue	fdr
CI01000087	7525	286	0	0
CI01000089	2876	115	0	0
CI01000136	6346	185	0	0
CI01000184	3574	121	0	0
CI01000210	586	64	0	0
CI01000240	817	50	0	0
CI01000262	291	33	0	0
CI01000264	1291	93	0	0
CI01000352	7899	306	0	0
CI01000353	8519	253	0	0
CI01000354	6909	202	0	0
CI01010038	3	3	0	0
CI01025138	3	3	0	0
CI01036229	3	3	0	0
CI01037157	3	3	0	0
CI01040165	3	3	0	0
CI01040418	5	5	0	0
CI01043925	3	3	0	0
CI01044589	3	3	0	0
CI01046892	3	3	0	0
CI01047046	3	3	0	0
CI01049598	3	3	0	0
CI01052436	3	3	0	0
CI01052737	3	3	0	0
CI01056118	3	3	0	0
CI01057320	4	4	0	0
CI01058688	3	3	0	0
CI01058977	3	3	0	0
CI01060553	3	3	0	0
CI01061402	4	4	0	0
CI01068585	3	3	0	0
CI01069003	3	3	0	0
CI01074857	5	5	0	0
CI01075334	4	4	0	0
CI01076995	3	3	0	0
CI01079264	4	4	0	0
CI01080060	3	3	0	0
CI01085243	3	3	0	0
CI01085990	6	6	0	0
CI01090365	3	3	0	0
CI01090810	3	3	0	0
CI01094023	3	3	0	0
CI01094403	3	3	0	0
CI01096083	3	3	0	0
CI01096140	3	3	0	0
CI01098883	3	3	0	0
CI01100804	4	4	0	0
CI01102421	3	3	0	0
CI01102519	3	3	0	0
CI01102838	3	3	0	0
CI01103330	3	3	0	0
CI01107821	3	3	0	0
CI01107884	4	4	0	0
CI01110472	3	3	0	0
CI01112575	3	3	0	0
CI01113951	4	4	0	0
CI01116472	3	3	0	0
CI01116829	3	3	0	0
CI01117285	3	3	0	0
CI01129340	3	3	0	0
CI01130484	4	4	0	0
CI01130888	3	3	0	0
CI01131472	3	3	0	0
CI01155995	3	3	0	0
CI01156754	3	3	0	0
CI01156755	3	3	0	0
CI01156951	3	3	0	0
CI01161812	3	3	0	0
CI01000190	8432	214	1.11E-16	2.70E-14
CI01000095	24153	484	2.22E-15	5.32E-13
CI01000351	9235	222	7.55E-15	1.78E-12
CI01027012	18	9	9.99E-15	2.33E-12
CI01062906	9	7	1.18E-14	2.67E-12
CI01091449	9	7	1.18E-14	2.67E-12
CI01000165	2446	84	6.21E-14	1.39E-11
CI01012397	15	8	8.53E-14	1.88E-11
CI01059061	7	6	9.63E-14	2.09E-11
CI01000259	453	31	1.32E-13	2.84E-11
CI01000090	5059	137	2.59E-13	5.49E-11
CI01000092	18490	377	2.62E-13	5.49E-11
CI01000355	4232	120	3.59E-13	7.43E-11
CI01000088	68	13	5.66E-13	1.16E-10
CI01072320	13	7	1.61E-12	3.25E-10
CI01000273	451	29	3.40E-12	6.78E-10
CI01000072	16710	339	6.74E-12	1.33E-09
CI01052035	6	5	6.96E-12	1.33E-09
CI01103997	6	5	6.96E-12	1.33E-09
CI01107204	6	5	6.96E-12	1.33E-09
CI01056291	15	7	7.85E-12	1.48E-09
CI01000227	249	21	1.08E-11	2.00E-09
CI01151232	11	6	3.03E-11	5.57E-09
CI01086627	7	5	4.82E-11	8.78E-09
CI01076883	27	8	6.88E-11	1.24E-08
CI01141325	12	6	7.17E-11	1.28E-08
CI01026371	8	5	1.90E-10	3.29E-08
CI01064596	8	5	1.90E-10	3.29E-08
CI01105544	8	5	1.90E-10	3.29E-08
CI01085134	56	10	2.95E-10	5.04E-08
CI01030589	14	6	3.03E-10	5.13E-08
CI01073757	5	4	5.04E-10	8.04E-08
CI01089833	5	4	5.04E-10	8.04E-08
CI01114312	5	4	5.04E-10	8.04E-08
CI01118510	5	4	5.04E-10	8.04E-08
CI01151277	5	4	5.04E-10	8.04E-08
CI01161013	5	4	5.04E-10	8.04E-08
CI01002657	9	5	5.64E-10	8.84E-08
CI01113392	9	5	5.64E-10	8.84E-08
CI01096644	24	7	8.03E-10	1.25E-07
CI01101425	35	8	9.37E-10	1.44E-07
CI01000346	5411	130	1.85E-09	2.82E-07
CI01003230	6	4	2.99E-09	4.32E-07
CI01031392	6	4	2.99E-09	4.32E-07
CI01071984	6	4	2.99E-09	4.32E-07
CI01113259	6	4	2.99E-09	4.32E-07
CI01116967	6	4	2.99E-09	4.32E-07
CI01156745	6	4	2.99E-09	4.32E-07
CI01046229	11	5	3.03E-09	4.34E-07
CI01118541	30	7	5.93E-09	8.43E-07
CI01000075	5872	136	7.41E-09	1.04E-06
CI01043010	7	4	1.03E-08	1.39E-06
CI01083587	7	4	1.03E-08	1.39E-06
CI01117128	7	4	1.03E-08	1.39E-06
CI01151590	7	4	1.03E-08	1.39E-06
CI01161080	7	4	1.03E-08	1.39E-06
CI01162057	7	4	1.03E-08	1.39E-06
CI01107250	13	5	1.10E-08	1.46E-06
CI01052034	14	5	1.90E-08	2.51E-06
CI01036544	23	6	1.94E-08	2.52E-06
CI01091038	23	6	1.94E-08	2.52E-06
CI01060827	8	4	2.73E-08	3.44E-06
CI01079888	8	4	2.73E-08	3.44E-06
CI01106446	8	4	2.73E-08	3.44E-06
CI01109838	8	4	2.73E-08	3.44E-06
CI01022115	4	3	3.65E-08	3.80E-06
CI01028801	4	3	3.65E-08	3.80E-06
CI01038482	4	3	3.65E-08	3.80E-06
CI01050215	4	3	3.65E-08	3.80E-06
CI01058465	4	3	3.65E-08	3.80E-06
CI01058744	4	3	3.65E-08	3.80E-06
CI01058993	4	3	3.65E-08	3.80E-06
CI01064887	4	3	3.65E-08	3.80E-06
CI01066711	4	3	3.65E-08	3.80E-06
CI01068638	4	3	3.65E-08	3.80E-06
CI01075399	4	3	3.65E-08	3.80E-06
CI01075938	4	3	3.65E-08	3.80E-06
CI01076136	4	3	3.65E-08	3.80E-06
CI01080748	4	3	3.65E-08	3.80E-06
CI01087696	4	3	3.65E-08	3.80E-06
CI01091903	4	3	3.65E-08	3.80E-06
CI01094253	4	3	3.65E-08	3.80E-06
CI01095181	4	3	3.65E-08	3.80E-06
CI01098904	4	3	3.65E-08	3.80E-06
CI01102392	4	3	3.65E-08	3.80E-06
CI01105516	4	3	3.65E-08	3.80E-06
CI01108242	4	3	3.65E-08	3.80E-06
CI01115155	15	5	3.13E-08	3.80E-06
CI01115272	4	3	3.65E-08	3.80E-06
CI01118626	4	3	3.65E-08	3.80E-06
CI01122365	4	3	3.65E-08	3.80E-06
CI01158955	4	3	3.65E-08	3.80E-06
CI01162626	4	3	3.65E-08	3.80E-06
CI01000185	674	29	4.16E-08	4.30E-06
CI01000143	4144	101	4.78E-08	4.92E-06
CI01050887	26	6	5.03E-08	5.14E-06
CI01053742	9	4	6.06E-08	6.12E-06
CI01114947	9	4	6.06E-08	6.12E-06
CI01156703	55	8	6.58E-08	6.60E-06
CI01000114	192	14	9.97E-08	9.94E-06
CI01053718	10	4	1.20E-07	1.17E-05
CI01093581	10	4	1.20E-07	1.17E-05
CI01098580	10	4	1.20E-07	1.17E-05
CI01037105	5	3	1.80E-07	1.57E-05
CI01039110	5	3	1.80E-07	1.57E-05
CI01066285	5	3	1.80E-07	1.57E-05
CI01069605	5	3	1.80E-07	1.57E-05
CI01079800	5	3	1.80E-07	1.57E-05
CI01081273	5	3	1.80E-07	1.57E-05
CI01087583	19	5	1.62E-07	1.57E-05
CI01092529	5	3	1.80E-07	1.57E-05
CI01093225	5	3	1.80E-07	1.57E-05
CI01094321	5	3	1.80E-07	1.57E-05
CI01097634	5	3	1.80E-07	1.57E-05
CI01098234	5	3	1.80E-07	1.57E-05
CI01102357	5	3	1.80E-07	1.57E-05
CI01106965	5	3	1.80E-07	1.57E-05
CI01107292	5	3	1.80E-07	1.57E-05
CI01108949	5	3	1.80E-07	1.57E-05
CI01112186	5	3	1.80E-07	1.57E-05
CI01116479	5	3	1.80E-07	1.57E-05
CI01120759	5	3	1.80E-07	1.57E-05
CI01151324	19	5	1.62E-07	1.57E-05
CI01156278	5	3	1.80E-07	1.57E-05
CI01162303	5	3	1.80E-07	1.57E-05
CI01015440	11	4	2.17E-07	1.82E-05
CI01052653	11	4	2.17E-07	1.82E-05
CI01061662	11	4	2.17E-07	1.82E-05
CI01086275	11	4	2.17E-07	1.82E-05
CI01105167	11	4	2.17E-07	1.82E-05
CI01114355	11	4	2.17E-07	1.82E-05
CI01115150	11	4	2.17E-07	1.82E-05
CI01091220	20	5	2.29E-07	1.91E-05
CI01022798	21	5	3.16E-07	2.60E-05
CI01109657	21	5	3.16E-07	2.60E-05
CI01126903	21	5	3.16E-07	2.60E-05
CI01062744	12	4	3.68E-07	2.98E-05
CI01091771	12	4	3.68E-07	2.98E-05
CI01102797	12	4	3.68E-07	2.98E-05
CI01000257	791	30	4.00E-07	3.22E-05
CI01008877	35	6	4.61E-07	3.69E-05
CI01000024	29213	504	4.71E-07	3.76E-05
CI01030501	6	3	5.35E-07	3.97E-05
CI01041408	6	3	5.35E-07	3.97E-05
CI01050052	6	3	5.35E-07	3.97E-05
CI01057588	6	3	5.35E-07	3.97E-05
CI01094735	6	3	5.35E-07	3.97E-05
CI01102607	6	3	5.35E-07	3.97E-05
CI01104117	6	3	5.35E-07	3.97E-05
CI01110678	6	3	5.35E-07	3.97E-05
CI01111965	6	3	5.35E-07	3.97E-05
CI01114167	6	3	5.35E-07	3.97E-05
CI01115151	6	3	5.35E-07	3.97E-05
CI01118808	6	3	5.35E-07	3.97E-05
CI01120811	6	3	5.35E-07	3.97E-05
CI01144818	6	3	5.35E-07	3.97E-05
CI01156014	6	3	5.35E-07	3.97E-05
CI01162673	6	3	5.35E-07	3.97E-05
CI01000356	1903	54	5.51E-07	4.07E-05
CI01054480	23	5	5.74E-07	4.22E-05
CI01107263	13	4	5.91E-07	4.33E-05
CI01031657	140	11	6.89E-07	5.02E-05
CI01000329	3908	92	7.36E-07	5.34E-05
CI01066271	14	4	9.09E-07	6.54E-05
CI01098125	14	4	9.09E-07	6.54E-05
CI01035488	39	6	1.00E-06	7.16E-05
CI01041179	39	6	1.00E-06	7.16E-05
CI01065844	7	3	1.23E-06	8.52E-05
CI01089450	7	3	1.23E-06	8.52E-05
CI01096994	7	3	1.23E-06	8.52E-05
CI01110759	7	3	1.23E-06	8.52E-05
CI01113694	7	3	1.23E-06	8.52E-05
CI01115061	7	3	1.23E-06	8.52E-05
CI01156874	7	3	1.23E-06	8.52E-05
CI01159746	7	3	1.23E-06	8.52E-05
CI01087799	123	10	1.31E-06	8.97E-05
CI01085983	15	4	1.35E-06	9.22E-05
CI01000236	238	14	1.54E-06	0.000105138
CI01000161	10441	202	1.87E-06	0.000119545
CI01003990	3	2	2.64E-06	0.000119545
CI01004407	3	2	2.64E-06	0.000119545
CI01005146	3	2	2.64E-06	0.000119545
CI01006663	8	3	2.44E-06	0.000119545
CI01009275	3	2	2.64E-06	0.000119545
CI01013483	3	2	2.64E-06	0.000119545
CI01013825	3	2	2.64E-06	0.000119545
CI01013963	8	3	2.44E-06	0.000119545
CI01015109	3	2	2.64E-06	0.000119545
CI01015580	3	2	2.64E-06	0.000119545
CI01018585	3	2	2.64E-06	0.000119545
CI01022769	3	2	2.64E-06	0.000119545
CI01024690	3	2	2.64E-06	0.000119545
CI01032473	3	2	2.64E-06	0.000119545
CI01032645	3	2	2.64E-06	0.000119545
CI01032655	3	2	2.64E-06	0.000119545
CI01034529	3	2	2.64E-06	0.000119545
CI01037395	3	2	2.64E-06	0.000119545
CI01038076	3	2	2.64E-06	0.000119545
CI01040116	3	2	2.64E-06	0.000119545
CI01042299	3	2	2.64E-06	0.000119545
CI01045817	8	3	2.44E-06	0.000119545
CI01046244	3	2	2.64E-06	0.000119545
CI01046502	3	2	2.64E-06	0.000119545
CI01046961	16	4	1.94E-06	0.000119545
CI01048375	3	2	2.64E-06	0.000119545
CI01049234	3	2	2.64E-06	0.000119545
CI01049527	3	2	2.64E-06	0.000119545
CI01050634	3	2	2.64E-06	0.000119545
CI01053134	3	2	2.64E-06	0.000119545
CI01053172	3	2	2.64E-06	0.000119545
CI01054928	3	2	2.64E-06	0.000119545
CI01055247	3	2	2.64E-06	0.000119545
CI01055921	3	2	2.64E-06	0.000119545
CI01059944	3	2	2.64E-06	0.000119545
CI01060373	3	2	2.64E-06	0.000119545
CI01060451	3	2	2.64E-06	0.000119545
CI01060830	3	2	2.64E-06	0.000119545
CI01062956	3	2	2.64E-06	0.000119545
CI01065771	3	2	2.64E-06	0.000119545
CI01066719	3	2	2.64E-06	0.000119545
CI01068688	3	2	2.64E-06	0.000119545
CI01069218	3	2	2.64E-06	0.000119545
CI01070023	3	2	2.64E-06	0.000119545
CI01070257	3	2	2.64E-06	0.000119545
CI01071663	3	2	2.64E-06	0.000119545
CI01072245	3	2	2.64E-06	0.000119545
CI01075193	3	2	2.64E-06	0.000119545
CI01076559	3	2	2.64E-06	0.000119545
CI01078088	3	2	2.64E-06	0.000119545
CI01080142	3	2	2.64E-06	0.000119545
CI01083430	16	4	1.94E-06	0.000119545
CI01083616	3	2	2.64E-06	0.000119545
CI01084063	3	2	2.64E-06	0.000119545
CI01084646	3	2	2.64E-06	0.000119545
CI01085231	3	2	2.64E-06	0.000119545
CI01085254	3	2	2.64E-06	0.000119545
CI01085642	3	2	2.64E-06	0.000119545
CI01085996	3	2	2.64E-06	0.000119545
CI01086249	3	2	2.64E-06	0.000119545
CI01086757	8	3	2.44E-06	0.000119545
CI01087453	3	2	2.64E-06	0.000119545
CI01087524	3	2	2.64E-06	0.000119545
CI01088035	3	2	2.64E-06	0.000119545
CI01088983	3	2	2.64E-06	0.000119545
CI01089088	3	2	2.64E-06	0.000119545
CI01090159	3	2	2.64E-06	0.000119545
CI01090715	8	3	2.44E-06	0.000119545
CI01092456	8	3	2.44E-06	0.000119545
CI01092743	3	2	2.64E-06	0.000119545
CI01092848	3	2	2.64E-06	0.000119545
CI01093879	3	2	2.64E-06	0.000119545
CI01094646	3	2	2.64E-06	0.000119545
CI01094950	3	2	2.64E-06	0.000119545
CI01094956	3	2	2.64E-06	0.000119545
CI01095058	3	2	2.64E-06	0.000119545
CI01097480	3	2	2.64E-06	0.000119545
CI01098210	3	2	2.64E-06	0.000119545
CI01099015	3	2	2.64E-06	0.000119545
CI01100312	3	2	2.64E-06	0.000119545
CI01102327	3	2	2.64E-06	0.000119545
CI01105298	3	2	2.64E-06	0.000119545
CI01106227	3	2	2.64E-06	0.000119545
CI01107206	3	2	2.64E-06	0.000119545
CI01108649	3	2	2.64E-06	0.000119545
CI01108828	3	2	2.64E-06	0.000119545
CI01109551	3	2	2.64E-06	0.000119545
CI01109652	8	3	2.44E-06	0.000119545
CI01110550	3	2	2.64E-06	0.000119545
CI01110593	16	4	1.94E-06	0.000119545
CI01111035	3	2	2.64E-06	0.000119545
CI01111187	8	3	2.44E-06	0.000119545
CI01111413	3	2	2.64E-06	0.000119545
CI01111980	3	2	2.64E-06	0.000119545
CI01112807	3	2	2.64E-06	0.000119545
CI01113624	8	3	2.44E-06	0.000119545
CI01114297	3	2	2.64E-06	0.000119545
CI01114370	3	2	2.64E-06	0.000119545
CI01114449	8	3	2.44E-06	0.000119545
CI01114880	3	2	2.64E-06	0.000119545
CI01114958	3	2	2.64E-06	0.000119545
CI01115467	3	2	2.64E-06	0.000119545
CI01116108	3	2	2.64E-06	0.000119545
CI01117132	3	2	2.64E-06	0.000119545
CI01117945	3	2	2.64E-06	0.000119545
CI01118928	3	2	2.64E-06	0.000119545
CI01118946	3	2	2.64E-06	0.000119545
CI01123163	3	2	2.64E-06	0.000119545
CI01123406	3	2	2.64E-06	0.000119545
CI01127694	3	2	2.64E-06	0.000119545
CI01130181	3	2	2.64E-06	0.000119545
CI01145869	3	2	2.64E-06	0.000119545
CI01150921	3	2	2.64E-06	0.000119545
CI01152138	3	2	2.64E-06	0.000119545
CI01153249	3	2	2.64E-06	0.000119545
CI01154747	3	2	2.64E-06	0.000119545
CI01155707	3	2	2.64E-06	0.000119545
CI01156116	3	2	2.64E-06	0.000119545
CI01159149	3	2	2.64E-06	0.000119545
CI01159156	3	2	2.64E-06	0.000119545
CI01161638	3	2	2.64E-06	0.000119545
CI01162662	3	2	2.64E-06	0.000119545
CI01163136	3	2	2.64E-06	0.000119545
CI01042180	17	4	2.71E-06	0.000122302
CI01114668	17	4	2.71E-06	0.000122302
CI01000063	21070	370	3.05E-06	0.000137009
CI01031247	31	5	3.81E-06	0.000170739
CI01000029	39059	644	4.28E-06	0.000190723
CI01022208	9	3	4.35E-06	0.000190723
CI01027384	9	3	4.35E-06	0.000190723
CI01045427	9	3	4.35E-06	0.000190723
CI01083681	9	3	4.35E-06	0.000190723
CI01087227	9	3	4.35E-06	0.000190723
CI01114140	9	3	4.35E-06	0.000190723
CI01118826	9	3	4.35E-06	0.000190723
CI01018607	19	4	4.99E-06	0.000216997
CI01023373	19	4	4.99E-06	0.000216997
CI01073113	19	4	4.99E-06	0.000216997
CI01000086	10307	197	5.09E-06	0.000220917
CI01000260	1131	35	5.95E-06	0.000257676
CI01035732	34	5	6.72E-06	0.00028939
CI01095807	34	5	6.72E-06	0.00028939
CI01026461	10	3	7.17E-06	0.000304019
CI01035969	10	3	7.17E-06	0.000304019
CI01056801	10	3	7.17E-06	0.000304019
CI01062064	10	3	7.17E-06	0.000304019
CI01069612	10	3	7.17E-06	0.000304019
CI01086306	10	3	7.17E-06	0.000304019
CI01000214	1535	43	8.44E-06	0.000356989
CI01037200	21	4	8.53E-06	0.000358971
CI01156753	21	4	8.53E-06	0.000358971
CI01002053	4	2	1.04E-05	0.000372539
CI01006562	4	2	1.04E-05	0.000372539
CI01011302	4	2	1.04E-05	0.000372539
CI01012844	4	2	1.04E-05	0.000372539
CI01015436	4	2	1.04E-05	0.000372539
CI01017163	4	2	1.04E-05	0.000372539
CI01017986	4	2	1.04E-05	0.000372539
CI01023357	4	2	1.04E-05	0.000372539
CI01033430	4	2	1.04E-05	0.000372539
CI01039669	4	2	1.04E-05	0.000372539
CI01044083	4	2	1.04E-05	0.000372539
CI01048239	4	2	1.04E-05	0.000372539
CI01049261	4	2	1.04E-05	0.000372539
CI01050886	4	2	1.04E-05	0.000372539
CI01054626	4	2	1.04E-05	0.000372539
CI01059187	4	2	1.04E-05	0.000372539
CI01061872	4	2	1.04E-05	0.000372539
CI01064947	4	2	1.04E-05	0.000372539
CI01068761	4	2	1.04E-05	0.000372539
CI01069513	4	2	1.04E-05	0.000372539
CI01070821	4	2	1.04E-05	0.000372539
CI01071983	4	2	1.04E-05	0.000372539
CI01075895	4	2	1.04E-05	0.000372539
CI01078827	4	2	1.04E-05	0.000372539
CI01079007	4	2	1.04E-05	0.000372539
CI01079582	4	2	1.04E-05	0.000372539
CI01083775	4	2	1.04E-05	0.000372539
CI01084211	4	2	1.04E-05	0.000372539
CI01085311	4	2	1.04E-05	0.000372539
CI01085911	4	2	1.04E-05	0.000372539
CI01087557	4	2	1.04E-05	0.000372539
CI01088593	4	2	1.04E-05	0.000372539
CI01091401	4	2	1.04E-05	0.000372539
CI01092200	4	2	1.04E-05	0.000372539
CI01092757	4	2	1.04E-05	0.000372539
CI01093219	4	2	1.04E-05	0.000372539
CI01094144	4	2	1.04E-05	0.000372539
CI01095200	4	2	1.04E-05	0.000372539
CI01096315	4	2	1.04E-05	0.000372539
CI01097090	4	2	1.04E-05	0.000372539
CI01097919	4	2	1.04E-05	0.000372539
CI01098560	4	2	1.04E-05	0.000372539
CI01100103	4	2	1.04E-05	0.000372539
CI01100468	4	2	1.04E-05	0.000372539
CI01100995	4	2	1.04E-05	0.000372539
CI01102423	4	2	1.04E-05	0.000372539
CI01102502	4	2	1.04E-05	0.000372539
CI01104660	4	2	1.04E-05	0.000372539
CI01107429	4	2	1.04E-05	0.000372539
CI01107455	4	2	1.04E-05	0.000372539
CI01107752	4	2	1.04E-05	0.000372539
CI01107779	4	2	1.04E-05	0.000372539
CI01108222	4	2	1.04E-05	0.000372539
CI01109350	4	2	1.04E-05	0.000372539
CI01111459	4	2	1.04E-05	0.000372539
CI01113566	4	2	1.04E-05	0.000372539
CI01114702	4	2	1.04E-05	0.000372539
CI01115209	4	2	1.04E-05	0.000372539
CI01116866	4	2	1.04E-05	0.000372539
CI01117036	4	2	1.04E-05	0.000372539
CI01118492	4	2	1.04E-05	0.000372539
CI01120375	4	2	1.04E-05	0.000372539
CI01120654	4	2	1.04E-05	0.000372539
CI01121431	4	2	1.04E-05	0.000372539
CI01125414	4	2	1.04E-05	0.000372539
CI01127732	4	2	1.04E-05	0.000372539
CI01134910	4	2	1.04E-05	0.000372539
CI01142005	4	2	1.04E-05	0.000372539
CI01142797	4	2	1.04E-05	0.000372539
CI01145186	4	2	1.04E-05	0.000372539
CI01145893	4	2	1.04E-05	0.000372539
CI01151487	4	2	1.04E-05	0.000372539
CI01145736	76	7	1.09E-05	0.000386773
CI01062031	11	3	1.11E-05	0.000389622
CI01065382	11	3	1.11E-05	0.000389622
CI01071078	11	3	1.11E-05	0.000389622
CI01090734	11	3	1.11E-05	0.000389622
CI01107547	11	3	1.11E-05	0.000389622
CI01114212	11	3	1.11E-05	0.000389622
CI01118219	11	3	1.11E-05	0.000389622
CI01163804	11	3	1.11E-05	0.000389622
CI01070698	23	4	1.38E-05	0.00048098
CI01018500	12	3	1.65E-05	0.000567333
CI01044290	12	3	1.65E-05	0.000567333
CI01092210	12	3	1.65E-05	0.000567333
CI01104391	12	3	1.65E-05	0.000567333
CI01105436	12	3	1.65E-05	0.000567333
CI01108543	12	3	1.65E-05	0.000567333
CI01118763	12	3	1.65E-05	0.000567333
CI01118913	12	3	1.65E-05	0.000567333
CI01014540	24	4	1.72E-05	0.000588343
CI01081107	24	4	1.72E-05	0.000588343
CI01065669	60	6	1.96E-05	0.000668021
CI01072396	25	4	2.13E-05	0.000722591
CI01081224	25	4	2.13E-05	0.000722591
CI01063123	13	3	2.36E-05	0.00079259
CI01071502	13	3	2.36E-05	0.00079259
CI01096222	13	3	2.36E-05	0.00079259
CI01108748	13	3	2.36E-05	0.00079259
CI01109279	13	3	2.36E-05	0.00079259
CI01114765	13	3	2.36E-05	0.00079259
CI01005899	5	2	2.59E-05	0.00079779
CI01017763	42	5	2.38E-05	0.00079779
CI01028499	5	2	2.59E-05	0.00079779
CI01032469	5	2	2.59E-05	0.00079779
CI01033616	5	2	2.59E-05	0.00079779
CI01040610	5	2	2.59E-05	0.00079779
CI01042466	5	2	2.59E-05	0.00079779
CI01046793	5	2	2.59E-05	0.00079779
CI01061436	5	2	2.59E-05	0.00079779
CI01066964	5	2	2.59E-05	0.00079779
CI01066998	5	2	2.59E-05	0.00079779
CI01067670	5	2	2.59E-05	0.00079779
CI01068652	5	2	2.59E-05	0.00079779
CI01071263	5	2	2.59E-05	0.00079779
CI01071811	5	2	2.59E-05	0.00079779
CI01079816	5	2	2.59E-05	0.00079779
CI01080583	5	2	2.59E-05	0.00079779
CI01085164	5	2	2.59E-05	0.00079779
CI01085349	5	2	2.59E-05	0.00079779
CI01090560	5	2	2.59E-05	0.00079779
CI01092116	5	2	2.59E-05	0.00079779
CI01094734	5	2	2.59E-05	0.00079779
CI01097000	5	2	2.59E-05	0.00079779
CI01097433	5	2	2.59E-05	0.00079779
CI01100694	5	2	2.59E-05	0.00079779
CI01101066	5	2	2.59E-05	0.00079779
CI01104688	5	2	2.59E-05	0.00079779
CI01106066	5	2	2.59E-05	0.00079779
CI01106412	5	2	2.59E-05	0.00079779
CI01107510	5	2	2.59E-05	0.00079779
CI01108196	5	2	2.59E-05	0.00079779
CI01112144	5	2	2.59E-05	0.00079779
CI01114531	5	2	2.59E-05	0.00079779
CI01114621	5	2	2.59E-05	0.00079779
CI01115053	5	2	2.59E-05	0.00079779
CI01115083	5	2	2.59E-05	0.00079779
CI01116778	5	2	2.59E-05	0.00079779
CI01117937	5	2	2.59E-05	0.00079779
CI01118476	5	2	2.59E-05	0.00079779
CI01118600	5	2	2.59E-05	0.00079779
CI01125488	5	2	2.59E-05	0.00079779
CI01156291	5	2	2.59E-05	0.00079779
CI01160556	5	2	2.59E-05	0.00079779
CI01161690	5	2	2.59E-05	0.00079779
CI01000076	305	14	2.98E-05	0.000919054
CI01016914	14	3	3.27E-05	0.000993845
CI01020757	14	3	3.27E-05	0.000993845
CI01033477	14	3	3.27E-05	0.000993845
CI01047082	14	3	3.27E-05	0.000993845
CI01052348	14	3	3.27E-05	0.000993845
CI01055423	14	3	3.27E-05	0.000993845
CI01101530	14	3	3.27E-05	0.000993845
CI01023627	28	4	3.80E-05	0.00115122
CI01110454	28	4	3.80E-05	0.00115122
CI01024603	15	3	4.41E-05	0.001323517
CI01068117	15	3	4.41E-05	0.001323517
CI01096420	15	3	4.41E-05	0.001323517
CI01119000	15	3	4.41E-05	0.001323517
CI01144317	15	3	4.41E-05	0.001323517
CI01076583	29	4	4.54E-05	0.001360405
CI01015576	6	2	5.12E-05	0.001450818
CI01018481	6	2	5.12E-05	0.001450818
CI01025923	6	2	5.12E-05	0.001450818
CI01033553	6	2	5.12E-05	0.001450818
CI01033889	6	2	5.12E-05	0.001450818
CI01036120	6	2	5.12E-05	0.001450818
CI01043339	6	2	5.12E-05	0.001450818
CI01044561	6	2	5.12E-05	0.001450818
CI01049945	6	2	5.12E-05	0.001450818
CI01054451	6	2	5.12E-05	0.001450818
CI01061811	6	2	5.12E-05	0.001450818
CI01076059	6	2	5.12E-05	0.001450818
CI01078723	6	2	5.12E-05	0.001450818
CI01082803	6	2	5.12E-05	0.001450818
CI01104641	6	2	5.12E-05	0.001450818
CI01105950	6	2	5.12E-05	0.001450818
CI01106283	6	2	5.12E-05	0.001450818
CI01107734	6	2	5.12E-05	0.001450818
CI01107842	6	2	5.12E-05	0.001450818
CI01108955	6	2	5.12E-05	0.001450818
CI01110372	6	2	5.12E-05	0.001450818
CI01110767	6	2	5.12E-05	0.001450818
CI01111083	6	2	5.12E-05	0.001450818
CI01112177	6	2	5.12E-05	0.001450818
CI01117079	6	2	5.12E-05	0.001450818
CI01118819	6	2	5.12E-05	0.001450818
CI01119699	6	2	5.12E-05	0.001450818
CI01125237	6	2	5.12E-05	0.001450818
CI01149592	6	2	5.12E-05	0.001450818
CI01159421	6	2	5.12E-05	0.001450818
CI01159904	6	2	5.12E-05	0.001450818
CI01162300	6	2	5.12E-05	0.001450818
CI01021337	16	3	5.81E-05	0.001631269
CI01026554	16	3	5.81E-05	0.001631269
CI01079005	16	3	5.81E-05	0.001631269
CI01112521	16	3	5.81E-05	0.001631269
CI01118845	16	3	5.81E-05	0.001631269
CI01141415	16	3	5.81E-05	0.001631269
CI01085195	31	4	6.35E-05	0.00177817
CI01049160	32	4	7.43E-05	0.002079931
CI01039779	17	3	7.52E-05	0.002085298
CI01055860	17	3	7.52E-05	0.002085298
CI01102243	17	3	7.52E-05	0.002085298
CI01117115	17	3	7.52E-05	0.002085298
CI01144291	17	3	7.52E-05	0.002085298
CI01000174	2663	61	8.23E-05	0.00228009
CI01043678	75	6	8.40E-05	0.002323003
CI01015443	7	2	8.86E-05	0.002338566
CI01017852	33	4	8.66E-05	0.002338566
CI01018488	7	2	8.86E-05	0.002338566
CI01020170	7	2	8.86E-05	0.002338566
CI01030670	7	2	8.86E-05	0.002338566
CI01035461	7	2	8.86E-05	0.002338566
CI01040861	7	2	8.86E-05	0.002338566
CI01042611	7	2	8.86E-05	0.002338566
CI01044756	7	2	8.86E-05	0.002338566
CI01056810	7	2	8.86E-05	0.002338566
CI01065039	7	2	8.86E-05	0.002338566
CI01074236	7	2	8.86E-05	0.002338566
CI01081388	7	2	8.86E-05	0.002338566
CI01082822	7	2	8.86E-05	0.002338566
CI01091632	7	2	8.86E-05	0.002338566
CI01101552	7	2	8.86E-05	0.002338566
CI01105310	7	2	8.86E-05	0.002338566
CI01105635	7	2	8.86E-05	0.002338566
CI01106702	7	2	8.86E-05	0.002338566
CI01107610	7	2	8.86E-05	0.002338566
CI01108767	7	2	8.86E-05	0.002338566
CI01114209	7	2	8.86E-05	0.002338566
CI01116477	7	2	8.86E-05	0.002338566
CI01118615	7	2	8.86E-05	0.002338566
CI01137454	7	2	8.86E-05	0.002338566
CI01139472	7	2	8.86E-05	0.002338566
CI01154502	7	2	8.86E-05	0.002338566
CI01155068	7	2	8.86E-05	0.002338566
CI01162754	7	2	8.86E-05	0.002338566
CI01027133	18	3	9.56E-05	0.002498581
CI01031486	18	3	9.56E-05	0.002498581
CI01062086	18	3	9.56E-05	0.002498581
CI01107033	18	3	9.56E-05	0.002498581
CI01112850	18	3	9.56E-05	0.002498581
CI01155959	18	3	9.56E-05	0.002498581
CI01000350	10876	197	9.93E-05	0.002592573
CI01050876	34	4	0.000100398	0.002616598
CI01019805	35	4	0.000115796	0.003008538
CI01057616	35	4	0.000115796	0.003008538
CI01085266	19	3	0.000119728	0.003101087
CI01139694	19	3	0.000119728	0.003101087
CI01059060	56	5	0.00012511	0.00323549
CI01068115	36	4	0.00013294	0.003432681
CI01008175	8	2	0.000140317	0.003499147
CI01028487	8	2	0.000140317	0.003499147
CI01040691	8	2	0.000140317	0.003499147
CI01064712	8	2	0.000140317	0.003499147
CI01064968	8	2	0.000140317	0.003499147
CI01067621	8	2	0.000140317	0.003499147
CI01074401	8	2	0.000140317	0.003499147
CI01089089	8	2	0.000140317	0.003499147
CI01093371	8	2	0.000140317	0.003499147
CI01095713	8	2	0.000140317	0.003499147
CI01101544	8	2	0.000140317	0.003499147
CI01105489	8	2	0.000140317	0.003499147
CI01108523	8	2	0.000140317	0.003499147
CI01110641	8	2	0.000140317	0.003499147
CI01114098	8	2	0.000140317	0.003499147
CI01114229	8	2	0.000140317	0.003499147
CI01115734	8	2	0.000140317	0.003499147
CI01118638	8	2	0.000140317	0.003499147
CI01146037	8	2	0.000140317	0.003499147
CI01149833	8	2	0.000140317	0.003499147
CI01151529	8	2	0.000140317	0.003499147
CI01160906	8	2	0.000140317	0.003499147
CI01162377	8	2	0.000140317	0.003499147
CI01000146	8268	154	0.000147545	0.003658518
CI01009417	20	3	0.000148017	0.003658518
CI01040702	20	3	0.000148017	0.003658518
CI01060752	20	3	0.000148017	0.003658518
CI01079000	20	3	0.000148017	0.003658518
CI01154971	20	3	0.000148017	0.003658518
CI01071168	37	4	0.000151961	0.003750457
CI01041393	58	5	0.000152339	0.003754267
CI01000222	3584	76	0.000159788	0.00393204
CI01099096	59	5	0.000167604	0.004118347
CI01160400	38	4	0.000172992	0.004244521
CI01032407	21	3	0.000180839	0.004411208
CI01101831	21	3	0.000180839	0.004411208
CI01110511	21	3	0.000180839	0.004411208
CI01111625	21	3	0.000180839	0.004411208
CI01013450	9	2	0.000208301	0.004909581
CI01020173	9	2	0.000208301	0.004909581
CI01034786	9	2	0.000208301	0.004909581
CI01035404	9	2	0.000208301	0.004909581
CI01041149	9	2	0.000208301	0.004909581
CI01041282	9	2	0.000208301	0.004909581
CI01044971	9	2	0.000208301	0.004909581
CI01050136	9	2	0.000208301	0.004909581
CI01052471	9	2	0.000208301	0.004909581
CI01061785	9	2	0.000208301	0.004909581
CI01064790	9	2	0.000208301	0.004909581
CI01065160	9	2	0.000208301	0.004909581
CI01070183	9	2	0.000208301	0.004909581
CI01074443	9	2	0.000208301	0.004909581
CI01075809	9	2	0.000208301	0.004909581
CI01082255	9	2	0.000208301	0.004909581
CI01083348	9	2	0.000208301	0.004909581
CI01098116	9	2	0.000208301	0.004909581
CI01100232	9	2	0.000208301	0.004909581
CI01103225	9	2	0.000208301	0.004909581
CI01104159	9	2	0.000208301	0.004909581
CI01112941	9	2	0.000208301	0.004909581
CI01116665	9	2	0.000208301	0.004909581
CI01159606	9	2	0.000208301	0.004909581
CI01010528	22	3	0.000218602	0.005130711
CI01105715	22	3	0.000218602	0.005130711
CI01141617	22	3	0.000218602	0.005130711
CI01000025	1201	32	0.000221351	0.00518042
CI01053923	40	4	0.000221647	0.00518042
CI01100852	40	4	0.000221647	0.00518042
CI01111160	41	4	0.00024956	0.005824684
CI01003520	10	2	0.000294502	0.006742165
CI01047040	10	2	0.000294502	0.006742165
CI01063170	10	2	0.000294502	0.006742165
CI01070675	10	2	0.000294502	0.006742165
CI01090727	10	2	0.000294502	0.006742165
CI01095727	10	2	0.000294502	0.006742165
CI01101240	10	2	0.000294502	0.006742165
CI01106408	10	2	0.000294502	0.006742165
CI01108951	10	2	0.000294502	0.006742165
CI01111696	10	2	0.000294502	0.006742165
CI01115329	10	2	0.000294502	0.006742165
CI01118980	10	2	0.000294502	0.006742165
CI01131361	10	2	0.000294502	0.006742165
CI01143524	10	2	0.000294502	0.006742165
CI01041431	24	3	0.000310627	0.007082289
CI01093387	24	3	0.000310627	0.007082289
CI01162351	24	3	0.000310627	0.007082289
CI01111089	43	4	0.000313311	0.007133775
CI01000083	1518	37	0.00047527	0.008138253
CI01000180	7466	138	0.000405227	0.008138253
CI01000232	383	14	0.000360999	0.008138253
CI01000283	342	13	0.000360678	0.008138253
CI01001988	3	1	0.000567706	0.008138253
CI01002679	3	1	0.000567706	0.008138253
CI01003469	3	1	0.000567706	0.008138253
CI01003765	3	1	0.000567706	0.008138253
CI01004500	3	1	0.000567706	0.008138253
CI01008225	3	1	0.000567706	0.008138253
CI01008964	3	1	0.000567706	0.008138253
CI01009506	12	2	0.000528845	0.008138253
CI01010253	3	1	0.000567706	0.008138253
CI01011378	3	1	0.000567706	0.008138253
CI01011588	3	1	0.000567706	0.008138253
CI01012011	3	1	0.000567706	0.008138253
CI01012882	3	1	0.000567706	0.008138253
CI01012925	3	1	0.000567706	0.008138253
CI01013089	3	1	0.000567706	0.008138253
CI01013792	11	2	0.000400764	0.008138253
CI01014784	3	1	0.000567706	0.008138253
CI01015185	3	1	0.000567706	0.008138253
CI01015796	11	2	0.000400764	0.008138253
CI01015797	12	2	0.000528845	0.008138253
CI01015868	3	1	0.000567706	0.008138253
CI01016006	3	1	0.000567706	0.008138253
CI01016071	3	1	0.000567706	0.008138253
CI01016808	3	1	0.000567706	0.008138253
CI01017738	3	1	0.000567706	0.008138253
CI01017847	3	1	0.000567706	0.008138253
CI01018271	3	1	0.000567706	0.008138253
CI01018840	3	1	0.000567706	0.008138253
CI01019113	3	1	0.000567706	0.008138253
CI01019921	3	1	0.000567706	0.008138253
CI01019936	3	1	0.000567706	0.008138253
CI01020028	3	1	0.000567706	0.008138253
CI01020137	3	1	0.000567706	0.008138253
CI01020900	3	1	0.000567706	0.008138253
CI01021277	3	1	0.000567706	0.008138253
CI01021326	3	1	0.000567706	0.008138253
CI01021348	25	3	0.000365745	0.008138253
CI01021941	3	1	0.000567706	0.008138253
CI01022960	3	1	0.000567706	0.008138253
CI01023504	3	1	0.000567706	0.008138253
CI01024518	11	2	0.000400764	0.008138253
CI01024897	3	1	0.000567706	0.008138253
CI01025181	11	2	0.000400764	0.008138253
CI01025341	3	1	0.000567706	0.008138253
CI01025796	3	1	0.000567706	0.008138253
CI01027169	3	1	0.000567706	0.008138253
CI01027248	3	1	0.000567706	0.008138253
CI01027969	3	1	0.000567706	0.008138253
CI01028596	3	1	0.000567706	0.008138253
CI01029703	3	1	0.000567706	0.008138253
CI01030733	3	1	0.000567706	0.008138253
CI01030963	11	2	0.000400764	0.008138253
CI01030986	3	1	0.000567706	0.008138253
CI01030998	3	1	0.000567706	0.008138253
CI01031082	3	1	0.000567706	0.008138253
CI01031110	3	1	0.000567706	0.008138253
CI01031303	3	1	0.000567706	0.008138253
CI01031626	3	1	0.000567706	0.008138253
CI01031905	12	2	0.000528845	0.008138253
CI01032861	3	1	0.000567706	0.008138253
CI01034129	3	1	0.000567706	0.008138253
CI01034548	3	1	0.000567706	0.008138253
CI01034725	3	1	0.000567706	0.008138253
CI01034873	3	1	0.000567706	0.008138253
CI01034975	3	1	0.000567706	0.008138253
CI01035143	11	2	0.000400764	0.008138253
CI01036075	3	1	0.000567706	0.008138253
CI01037398	3	1	0.000567706	0.008138253
CI01037406	3	1	0.000567706	0.008138253
CI01037600	3	1	0.000567706	0.008138253
CI01038134	3	1	0.000567706	0.008138253
CI01038565	3	1	0.000567706	0.008138253
CI01038810	3	1	0.000567706	0.008138253
CI01038840	12	2	0.000528845	0.008138253
CI01039513	3	1	0.000567706	0.008138253
CI01039672	3	1	0.000567706	0.008138253
CI01040261	3	1	0.000567706	0.008138253
CI01040282	3	1	0.000567706	0.008138253
CI01040780	3	1	0.000567706	0.008138253
CI01040866	3	1	0.000567706	0.008138253
CI01041213	3	1	0.000567706	0.008138253
CI01041590	11	2	0.000400764	0.008138253
CI01041740	3	1	0.000567706	0.008138253
CI01041965	3	1	0.000567706	0.008138253
CI01042416	3	1	0.000567706	0.008138253
CI01042496	3	1	0.000567706	0.008138253
CI01042671	3	1	0.000567706	0.008138253
CI01043696	3	1	0.000567706	0.008138253
CI01044622	3	1	0.000567706	0.008138253
CI01045134	3	1	0.000567706	0.008138253
CI01045302	3	1	0.000567706	0.008138253
CI01045371	3	1	0.000567706	0.008138253
CI01045941	3	1	0.000567706	0.008138253
CI01046007	3	1	0.000567706	0.008138253
CI01046294	3	1	0.000567706	0.008138253
CI01046469	3	1	0.000567706	0.008138253
CI01046722	3	1	0.000567706	0.008138253
CI01047097	3	1	0.000567706	0.008138253
CI01047411	3	1	0.000567706	0.008138253
CI01048046	11	2	0.000400764	0.008138253
CI01048934	3	1	0.000567706	0.008138253
CI01049083	3	1	0.000567706	0.008138253
CI01049248	11	2	0.000400764	0.008138253
CI01049657	3	1	0.000567706	0.008138253
CI01049942	3	1	0.000567706	0.008138253
CI01050006	3	1	0.000567706	0.008138253
CI01050238	3	1	0.000567706	0.008138253
CI01050464	3	1	0.000567706	0.008138253
CI01050820	3	1	0.000567706	0.008138253
CI01051136	3	1	0.000567706	0.008138253
CI01051334	12	2	0.000528845	0.008138253
CI01051881	12	2	0.000528845	0.008138253
CI01052050	3	1	0.000567706	0.008138253
CI01052480	3	1	0.000567706	0.008138253
CI01052919	11	2	0.000400764	0.008138253
CI01053129	3	1	0.000567706	0.008138253
CI01053167	3	1	0.000567706	0.008138253
CI01053693	3	1	0.000567706	0.008138253
CI01053844	3	1	0.000567706	0.008138253
CI01054151	3	1	0.000567706	0.008138253
CI01054493	3	1	0.000567706	0.008138253
CI01054825	3	1	0.000567706	0.008138253
CI01055386	3	1	0.000567706	0.008138253
CI01055578	3	1	0.000567706	0.008138253
CI01055715	3	1	0.000567706	0.008138253
CI01055777	3	1	0.000567706	0.008138253
CI01055875	3	1	0.000567706	0.008138253
CI01056419	3	1	0.000567706	0.008138253
CI01056423	3	1	0.000567706	0.008138253
CI01057246	3	1	0.000567706	0.008138253
CI01057276	3	1	0.000567706	0.008138253
CI01057341	3	1	0.000567706	0.008138253
CI01057487	3	1	0.000567706	0.008138253
CI01057643	3	1	0.000567706	0.008138253
CI01058624	3	1	0.000567706	0.008138253
CI01058693	3	1	0.000567706	0.008138253
CI01059021	26	3	0.000427513	0.008138253
CI01059249	3	1	0.000567706	0.008138253
CI01059451	3	1	0.000567706	0.008138253
CI01059833	3	1	0.000567706	0.008138253
CI01059928	3	1	0.000567706	0.008138253
CI01060361	3	1	0.000567706	0.008138253
CI01060544	3	1	0.000567706	0.008138253
CI01060835	3	1	0.000567706	0.008138253
CI01060927	3	1	0.000567706	0.008138253
CI01061354	3	1	0.000567706	0.008138253
CI01061623	3	1	0.000567706	0.008138253
CI01061906	11	2	0.000400764	0.008138253
CI01062113	12	2	0.000528845	0.008138253
CI01062298	3	1	0.000567706	0.008138253
CI01062583	3	1	0.000567706	0.008138253
CI01063326	3	1	0.000567706	0.008138253
CI01063592	3	1	0.000567706	0.008138253
CI01063649	3	1	0.000567706	0.008138253
CI01063762	3	1	0.000567706	0.008138253
CI01064212	3	1	0.000567706	0.008138253
CI01064271	3	1	0.000567706	0.008138253
CI01064432	3	1	0.000567706	0.008138253
CI01065006	3	1	0.000567706	0.008138253
CI01065258	12	2	0.000528845	0.008138253
CI01065266	3	1	0.000567706	0.008138253
CI01066011	3	1	0.000567706	0.008138253
CI01066238	3	1	0.000567706	0.008138253
CI01066782	3	1	0.000567706	0.008138253
CI01066957	3	1	0.000567706	0.008138253
CI01067338	3	1	0.000567706	0.008138253
CI01067977	3	1	0.000567706	0.008138253
CI01068005	3	1	0.000567706	0.008138253
CI01068230	11	2	0.000400764	0.008138253
CI01068631	3	1	0.000567706	0.008138253
CI01068691	3	1	0.000567706	0.008138253
CI01069870	3	1	0.000567706	0.008138253
CI01070017	3	1	0.000567706	0.008138253
CI01070388	3	1	0.000567706	0.008138253
CI01070452	3	1	0.000567706	0.008138253
CI01070567	3	1	0.000567706	0.008138253
CI01070694	3	1	0.000567706	0.008138253
CI01070796	3	1	0.000567706	0.008138253
CI01071278	3	1	0.000567706	0.008138253
CI01071602	3	1	0.000567706	0.008138253
CI01071668	3	1	0.000567706	0.008138253
CI01071821	3	1	0.000567706	0.008138253
CI01071865	3	1	0.000567706	0.008138253
CI01072419	3	1	0.000567706	0.008138253
CI01073104	3	1	0.000567706	0.008138253
CI01073179	3	1	0.000567706	0.008138253
CI01074247	3	1	0.000567706	0.008138253
CI01074280	3	1	0.000567706	0.008138253
CI01075517	3	1	0.000567706	0.008138253
CI01075894	3	1	0.000567706	0.008138253
CI01076094	3	1	0.000567706	0.008138253
CI01076238	3	1	0.000567706	0.008138253
CI01076436	3	1	0.000567706	0.008138253
CI01076515	3	1	0.000567706	0.008138253
CI01076597	3	1	0.000567706	0.008138253
CI01076727	3	1	0.000567706	0.008138253
CI01076828	3	1	0.000567706	0.008138253
CI01077970	3	1	0.000567706	0.008138253
CI01078013	3	1	0.000567706	0.008138253
CI01079146	3	1	0.000567706	0.008138253
CI01079284	3	1	0.000567706	0.008138253
CI01080315	3	1	0.000567706	0.008138253
CI01080483	3	1	0.000567706	0.008138253
CI01081292	3	1	0.000567706	0.008138253
CI01081815	3	1	0.000567706	0.008138253
CI01081887	3	1	0.000567706	0.008138253
CI01082570	3	1	0.000567706	0.008138253
CI01082750	3	1	0.000567706	0.008138253
CI01083293	3	1	0.000567706	0.008138253
CI01083980	3	1	0.000567706	0.008138253
CI01084125	3	1	0.000567706	0.008138253
CI01084533	11	2	0.000400764	0.008138253
CI01084591	3	1	0.000567706	0.008138253
CI01084838	3	1	0.000567706	0.008138253
CI01085344	3	1	0.000567706	0.008138253
CI01085615	3	1	0.000567706	0.008138253
CI01085740	3	1	0.000567706	0.008138253
CI01086192	3	1	0.000567706	0.008138253
CI01086319	3	1	0.000567706	0.008138253
CI01086595	3	1	0.000567706	0.008138253
CI01086763	3	1	0.000567706	0.008138253
CI01087403	3	1	0.000567706	0.008138253
CI01087670	3	1	0.000567706	0.008138253
CI01088074	3	1	0.000567706	0.008138253
CI01088109	3	1	0.000567706	0.008138253
CI01088120	11	2	0.000400764	0.008138253
CI01088141	3	1	0.000567706	0.008138253
CI01088929	3	1	0.000567706	0.008138253
CI01089265	11	2	0.000400764	0.008138253
CI01089630	3	1	0.000567706	0.008138253
CI01090711	3	1	0.000567706	0.008138253
CI01090916	11	2	0.000400764	0.008138253
CI01091874	3	1	0.000567706	0.008138253
CI01091974	3	1	0.000567706	0.008138253
CI01092012	3	1	0.000567706	0.008138253
CI01092372	3	1	0.000567706	0.008138253
CI01092596	3	1	0.000567706	0.008138253
CI01092750	3	1	0.000567706	0.008138253
CI01092840	3	1	0.000567706	0.008138253
CI01093237	3	1	0.000567706	0.008138253
CI01093733	3	1	0.000567706	0.008138253
CI01093961	3	1	0.000567706	0.008138253
CI01094013	3	1	0.000567706	0.008138253
CI01094187	3	1	0.000567706	0.008138253
CI01094582	3	1	0.000567706	0.008138253
CI01094965	3	1	0.000567706	0.008138253
CI01095474	3	1	0.000567706	0.008138253
CI01095593	3	1	0.000567706	0.008138253
CI01095971	11	2	0.000400764	0.008138253
CI01096596	3	1	0.000567706	0.008138253
CI01097119	3	1	0.000567706	0.008138253
CI01097203	12	2	0.000528845	0.008138253
CI01097365	3	1	0.000567706	0.008138253
CI01097450	3	1	0.000567706	0.008138253
CI01098180	3	1	0.000567706	0.008138253
CI01098541	3	1	0.000567706	0.008138253
CI01098696	3	1	0.000567706	0.008138253
CI01098841	3	1	0.000567706	0.008138253
CI01099151	3	1	0.000567706	0.008138253
CI01099262	3	1	0.000567706	0.008138253
CI01099346	3	1	0.000567706	0.008138253
CI01099474	3	1	0.000567706	0.008138253
CI01099545	3	1	0.000567706	0.008138253
CI01099675	11	2	0.000400764	0.008138253
CI01099901	11	2	0.000400764	0.008138253
CI01100070	3	1	0.000567706	0.008138253
CI01100499	3	1	0.000567706	0.008138253
CI01100745	3	1	0.000567706	0.008138253
CI01100793	3	1	0.000567706	0.008138253
CI01100966	3	1	0.000567706	0.008138253
CI01101437	12	2	0.000528845	0.008138253
CI01101464	3	1	0.000567706	0.008138253
CI01101578	11	2	0.000400764	0.008138253
CI01102123	3	1	0.000567706	0.008138253
CI01102252	3	1	0.000567706	0.008138253
CI01102264	3	1	0.000567706	0.008138253
CI01102287	3	1	0.000567706	0.008138253
CI01102354	3	1	0.000567706	0.008138253
CI01102395	3	1	0.000567706	0.008138253
CI01102440	3	1	0.000567706	0.008138253
CI01102457	3	1	0.000567706	0.008138253
CI01102972	3	1	0.000567706	0.008138253
CI01103100	3	1	0.000567706	0.008138253
CI01103126	3	1	0.000567706	0.008138253
CI01103281	3	1	0.000567706	0.008138253
CI01103437	3	1	0.000567706	0.008138253
CI01103450	3	1	0.000567706	0.008138253
CI01103493	3	1	0.000567706	0.008138253
CI01103943	3	1	0.000567706	0.008138253
CI01104342	3	1	0.000567706	0.008138253
CI01104456	3	1	0.000567706	0.008138253
CI01104496	3	1	0.000567706	0.008138253
CI01105285	3	1	0.000567706	0.008138253
CI01105291	11	2	0.000400764	0.008138253
CI01106167	3	1	0.000567706	0.008138253
CI01106324	3	1	0.000567706	0.008138253
CI01106453	3	1	0.000567706	0.008138253
CI01106952	3	1	0.000567706	0.008138253
CI01108076	3	1	0.000567706	0.008138253
CI01108219	3	1	0.000567706	0.008138253
CI01108500	3	1	0.000567706	0.008138253
CI01109177	3	1	0.000567706	0.008138253
CI01109299	3	1	0.000567706	0.008138253
CI01109377	3	1	0.000567706	0.008138253
CI01109731	3	1	0.000567706	0.008138253
CI01110034	3	1	0.000567706	0.008138253
CI01110103	3	1	0.000567706	0.008138253
CI01110197	3	1	0.000567706	0.008138253
CI01110312	3	1	0.000567706	0.008138253
CI01110352	3	1	0.000567706	0.008138253
CI01110644	3	1	0.000567706	0.008138253
CI01111154	3	1	0.000567706	0.008138253
CI01111841	3	1	0.000567706	0.008138253
CI01112216	3	1	0.000567706	0.008138253
CI01112256	3	1	0.000567706	0.008138253
CI01112295	3	1	0.000567706	0.008138253
CI01112490	3	1	0.000567706	0.008138253
CI01112821	3	1	0.000567706	0.008138253
CI01112925	3	1	0.000567706	0.008138253
CI01113138	3	1	0.000567706	0.008138253
CI01113163	3	1	0.000567706	0.008138253
CI01113300	3	1	0.000567706	0.008138253
CI01113500	3	1	0.000567706	0.008138253
CI01113617	3	1	0.000567706	0.008138253
CI01113976	3	1	0.000567706	0.008138253
CI01114338	3	1	0.000567706	0.008138253
CI01114502	3	1	0.000567706	0.008138253
CI01114593	3	1	0.000567706	0.008138253
CI01114717	3	1	0.000567706	0.008138253
CI01114743	3	1	0.000567706	0.008138253
CI01114872	11	2	0.000400764	0.008138253
CI01114938	3	1	0.000567706	0.008138253
CI01115090	3	1	0.000567706	0.008138253
CI01115404	3	1	0.000567706	0.008138253
CI01115550	3	1	0.000567706	0.008138253
CI01115575	3	1	0.000567706	0.008138253
CI01116338	3	1	0.000567706	0.008138253
CI01116387	3	1	0.000567706	0.008138253
CI01116480	3	1	0.000567706	0.008138253
CI01116568	3	1	0.000567706	0.008138253
CI01116573	12	2	0.000528845	0.008138253
CI01116985	11	2	0.000400764	0.008138253
CI01117254	3	1	0.000567706	0.008138253
CI01117305	3	1	0.000567706	0.008138253
CI01117711	3	1	0.000567706	0.008138253
CI01118429	3	1	0.000567706	0.008138253
CI01118560	3	1	0.000567706	0.008138253
CI01118809	11	2	0.000400764	0.008138253
CI01118957	3	1	0.000567706	0.008138253
CI01118969	3	1	0.000567706	0.008138253
CI01118999	3	1	0.000567706	0.008138253
CI01119013	3	1	0.000567706	0.008138253
CI01119176	3	1	0.000567706	0.008138253
CI01119701	3	1	0.000567706	0.008138253
CI01120841	3	1	0.000567706	0.008138253
CI01120980	3	1	0.000567706	0.008138253
CI01121959	3	1	0.000567706	0.008138253
CI01122402	3	1	0.000567706	0.008138253
CI01122878	3	1	0.000567706	0.008138253
CI01123531	3	1	0.000567706	0.008138253
CI01125586	3	1	0.000567706	0.008138253
CI01125701	3	1	0.000567706	0.008138253
CI01127567	3	1	0.000567706	0.008138253
CI01127656	3	1	0.000567706	0.008138253
CI01129682	3	1	0.000567706	0.008138253
CI01130923	3	1	0.000567706	0.008138253
CI01133725	3	1	0.000567706	0.008138253
CI01135080	3	1	0.000567706	0.008138253
CI01135524	3	1	0.000567706	0.008138253
CI01135527	3	1	0.000567706	0.008138253
CI01136096	3	1	0.000567706	0.008138253
CI01137534	3	1	0.000567706	0.008138253
CI01140646	3	1	0.000567706	0.008138253
CI01141541	3	1	0.000567706	0.008138253
CI01141639	3	1	0.000567706	0.008138253
CI01143101	3	1	0.000567706	0.008138253
CI01144228	3	1	0.000567706	0.008138253
CI01144258	25	3	0.000365745	0.008138253
CI01144690	3	1	0.000567706	0.008138253
CI01144886	3	1	0.000567706	0.008138253
CI01146030	3	1	0.000567706	0.008138253
CI01147186	3	1	0.000567706	0.008138253
CI01147231	3	1	0.000567706	0.008138253
CI01147288	3	1	0.000567706	0.008138253
CI01148252	3	1	0.000567706	0.008138253
CI01149000	3	1	0.000567706	0.008138253
CI01149839	3	1	0.000567706	0.008138253
CI01150180	3	1	0.000567706	0.008138253
CI01150367	3	1	0.000567706	0.008138253
CI01151247	3	1	0.000567706	0.008138253
CI01151401	3	1	0.000567706	0.008138253
CI01153192	3	1	0.000567706	0.008138253
CI01153359	3	1	0.000567706	0.008138253
CI01153541	3	1	0.000567706	0.008138253
CI01153811	3	1	0.000567706	0.008138253
CI01154206	3	1	0.000567706	0.008138253
CI01154450	3	1	0.000567706	0.008138253
CI01154470	12	2	0.000528845	0.008138253
CI01154558	12	2	0.000528845	0.008138253
CI01154653	3	1	0.000567706	0.008138253
CI01154762	3	1	0.000567706	0.008138253
CI01154907	3	1	0.000567706	0.008138253
CI01154918	3	1	0.000567706	0.008138253
CI01155006	3	1	0.000567706	0.008138253
CI01155037	3	1	0.000567706	0.008138253
CI01156471	3	1	0.000567706	0.008138253
CI01156782	3	1	0.000567706	0.008138253
CI01157071	3	1	0.000567706	0.008138253
CI01157308	11	2	0.000400764	0.008138253
CI01157341	3	1	0.000567706	0.008138253
CI01157763	3	1	0.000567706	0.008138253
CI01157907	11	2	0.000400764	0.008138253
CI01158135	3	1	0.000567706	0.008138253
CI01159331	3	1	0.000567706	0.008138253
CI01160027	3	1	0.000567706	0.008138253
CI01160554	3	1	0.000567706	0.008138253
CI01161347	3	1	0.000567706	0.008138253
CI01161606	3	1	0.000567706	0.008138253
CI01161688	3	1	0.000567706	0.008138253
CI01162018	3	1	0.000567706	0.008138253
CI01162539	11	2	0.000400764	0.008138253
CI01162666	3	1	0.000567706	0.008138253
CI01163194	3	1	0.000567706	0.008138253
CI01163284	3	1	0.000567706	0.008138253
CI01163490	3	1	0.000567706	0.008138253
CI01163528	3	1	0.000567706	0.008138253
CI01163630	3	1	0.000567706	0.008138253
CI01163911	3	1	0.000567706	0.008138253
CI01164157	3	1	0.000567706	0.008138253
CI01016805	28	3	0.000572771	0.00818984
CI01016854	28	3	0.000572771	0.00818984
CI01058312	28	3	0.000572771	0.00818984
CI01000074	2883	61	0.000625971	0.008942899
CI01058086	29	3	0.000657153	0.009372405
CI01064249	29	3	0.000657153	0.009372405
CI01006600	13	2	0.000680418	0.009533821
CI01016582	13	2	0.000680418	0.009533821
CI01024845	13	2	0.000680418	0.009533821
CI01043592	13	2	0.000680418	0.009533821
CI01044901	13	2	0.000680418	0.009533821
CI01072406	13	2	0.000680418	0.009533821
CI01074573	13	2	0.000680418	0.009533821
CI01078585	13	2	0.000680418	0.009533821
CI01080497	13	2	0.000680418	0.009533821
CI01080671	13	2	0.000680418	0.009533821
CI01080685	13	2	0.000680418	0.009533821
CI01081470	13	2	0.000680418	0.009533821
CI01093730	13	2	0.000680418	0.009533821
CI01097698	13	2	0.000680418	0.009533821
CI01103051	13	2	0.000680418	0.009533821
CI01107491	13	2	0.000680418	0.009533821
CI01110048	13	2	0.000680418	0.009533821
CI01112016	13	2	0.000680418	0.009533821
CI01118597	13	2	0.000680418	0.009533821
CI01139708	13	2	0.000680418	0.009533821
CI01147084	13	2	0.000680418	0.009533821
CI01000179	6509	121	0.000684522	0.009583311
