# Supplementary material for: Selection of functional EPHB2 genotypes from ENU mutated grass carp treated with GCRV
Source: BMC Genomics. 2021 Jul 7;22:516. doi: 10.1186/s12864-021-07858-x (PMC8265083; doi:10.1186/s12864-021-07858-x)
Supplement: Supplementary file 2 — Additional file 2. [file 12864_2021_7858_MOESM2_ESM.xls]

Schematic representation of gene InDel results with significant enrichment of associated sites
Scaffold	AllCount	AssoCount	pvalue	fdr
CI01024859	3	3	0	0
CI01033493	3	3	0	0
CI01035238	3	3	0	0
CI01044949	4	4	0	0
CI01052080	4	4	0	0
CI01076288	3	3	0	0
CI01000352	2484	85	9.60E-10	8.06E-07
CI01112186	5	4	1.36E-09	9.97E-07
CI01000136	2141	73	1.42E-08	9.30E-06
CI01000184	1334	51	5.01E-08	2.71E-05
CI01000190	2631	83	5.07E-08	2.71E-05
CI01078613	4	3	8.06E-08	3.64E-05
CI01110749	4	3	8.06E-08	3.64E-05
CI01000087	2767	84	2.10E-07	8.81E-05
CI01000240	274	18	3.02E-07	0.000101536
CI01031119	5	3	3.97E-07	0.000101536
CI01046089	5	3	3.97E-07	0.000101536
CI01053360	5	3	3.97E-07	0.000101536
CI01061811	5	3	3.97E-07	0.000101536
CI01072320	5	3	3.97E-07	0.000101536
CI01093005	5	3	3.97E-07	0.000101536
CI01097884	5	3	3.97E-07	0.000101536
CI01163490	5	3	3.97E-07	0.000101536
CI01048547	19	5	5.14E-07	0.000125744
CI01064712	6	3	1.18E-06	0.000276465
CI01085134	23	5	1.80E-06	0.00040756
CI01023325	3	2	4.78E-06	0.00066915
CI01043148	3	2	4.78E-06	0.00066915
CI01054173	3	2	4.78E-06	0.00066915
CI01056046	3	2	4.78E-06	0.00066915
CI01056832	3	2	4.78E-06	0.00066915
CI01071354	3	2	4.78E-06	0.00066915
CI01074196	3	2	4.78E-06	0.00066915
CI01075334	3	2	4.78E-06	0.00066915
CI01075925	3	2	4.78E-06	0.00066915
CI01083244	3	2	4.78E-06	0.00066915
CI01096680	3	2	4.78E-06	0.00066915
CI01100056	3	2	4.78E-06	0.00066915
CI01104371	3	2	4.78E-06	0.00066915
CI01117211	3	2	4.78E-06	0.00066915
CI01125144	3	2	4.78E-06	0.00066915
CI01141415	3	2	4.78E-06	0.00066915
CI01000257	280	16	7.36E-06	0.001005494
CI01074175	9	3	9.49E-06	0.001238798
CI01086141	9	3	9.49E-06	0.001238798
CI01021172	4	2	1.89E-05	0.001790273
CI01029165	10	3	1.56E-05	0.001790273
CI01029926	4	2	1.89E-05	0.001790273
CI01030039	4	2	1.89E-05	0.001790273
CI01032789	4	2	1.89E-05	0.001790273
CI01036842	4	2	1.89E-05	0.001790273
CI01056340	4	2	1.89E-05	0.001790273
CI01067876	4	2	1.89E-05	0.001790273
CI01068796	4	2	1.89E-05	0.001790273
CI01079816	4	2	1.89E-05	0.001790273
CI01089418	4	2	1.89E-05	0.001790273
CI01090266	4	2	1.89E-05	0.001790273
CI01092563	4	2	1.89E-05	0.001790273
CI01099293	4	2	1.89E-05	0.001790273
CI01112462	4	2	1.89E-05	0.001790273
CI01114229	4	2	1.89E-05	0.001790273
CI01118473	4	2	1.89E-05	0.001790273
CI01017852	12	3	3.58E-05	0.003338039
CI01012977	5	2	4.66E-05	0.003702558
CI01026461	5	2	4.66E-05	0.003702558
CI01046163	5	2	4.66E-05	0.003702558
CI01054156	5	2	4.66E-05	0.003702558
CI01054857	5	2	4.66E-05	0.003702558
CI01056701	5	2	4.66E-05	0.003702558
CI01085057	5	2	4.66E-05	0.003702558
CI01093316	5	2	4.66E-05	0.003702558
CI01108928	5	2	4.66E-05	0.003702558
CI01109022	5	2	4.66E-05	0.003702558
CI01114140	5	2	4.66E-05	0.003702558
CI01000026	16984	352	5.39E-05	0.004223104
CI01000097	364	17	6.15E-05	0.004756896
CI01018844	6	2	9.21E-05	0.006441273
CI01039598	6	2	9.21E-05	0.006441273
CI01041341	6	2	9.21E-05	0.006441273
CI01046898	6	2	9.21E-05	0.006441273
CI01070776	6	2	9.21E-05	0.006441273
CI01088290	6	2	9.21E-05	0.006441273
CI01100381	6	2	9.21E-05	0.006441273
CI01152733	6	2	9.21E-05	0.006441273
CI01000262	112	8	0.00012615	0.008720647
