# Supplementary material for: Selection of functional EPHB2 genotypes from ENU mutated grass carp treated with GCRV
Source: BMC Genomics. 2021 Jul 7;22:516. doi: 10.1186/s12864-021-07858-x (PMC8265083; doi:10.1186/s12864-021-07858-x)
Supplement: Supplementary file 3 — Additional file 3. [file 12864_2021_7858_MOESM3_ESM.xls]

Total number of selected functional gene annotation results in SNP and InDel in candidate regions
#Gene_ID	COG_class	COG_class_annotation	GO_annotation	KEGG_annotation	KOG_class	KOG_class_annotation	Swissprot_annotation	nr_annotation
CI01000190_00093619_00099128.mRNA	--	--	Molecular Function: hydrolase activity (GO:0016787);;	--	--	--	--	PREDICTED: outer dense fiber protein 3-like [Hydra vulgaris]
CI01000190_00975254_00979961.mRNA	--	--	--	--	--	--	--	mucin-like protein [Trypanosoma cruzi]
CI01000257_00134546_00151660.mRNA	--	--	Biological Process: cellular process (GO:0044763);;	--	[S]	Function unknown	Protocadherin-like wing polarity protein stan (Precursor) GN=stan OS=Drosophila melanogaster (Fruit fly) PE=1 SV=4	hypothetical protein HELRODRAFT_179299 [Helobdella robusta]
CI01000257_00086705_00095572.mRNA	[R]	General function prediction only	--	--	--	--	GTP-binding protein A GN=gtpA OS=Dictyostelium discoideum (Slime mold) PE=3 SV=1	GTPase IMAP family member 7 [Caligus rogercresseyi]
CI01000184_00089016_00094624.mRNA	--	--	Molecular Function: binding (GO:0005488);; Biological Process: cellular process (GO:0009987);; Biological Process: biological_process (GO:0044699);; Biological Process: response to stimulus (GO:0050896);; Biological Process: biological regulation (GO:0065007);;	--	[WV]	--	Hemocytin (Precursor) OS=Bombyx mori (Silk moth) PE=2 SV=1	hypothetical protein BRAFLDRAFT_118602 [Branchiostoma floridae]
CI01000240_00049921_00050822.mRNA	--	--	--	--	--	--	--	PREDICTED: sterile alpha motif domain-containing protein 9-like [Saccoglossus kowalevskii]
CI01000136_00959745_00965846.mRNA	[R]	General function prediction only	Cellular Component: intracellular organelle (GO:0043229);;	K11143|2.2e-237|dre:101884977|K11143 dynein intermediate chain 2, axonemal | (RefSeq) dnai2b, dnai2; dynein, axonemal, intermediate chain 2b	[Z]	Cytoskeleton	Dynein intermediate chain 3, ciliary OS=Heliocidaris crassispina (Sea urchin) PE=2 SV=1	axonemal outer arm dynein intermediate chain 1 [Ciona intestinalis]
CI01000352_00472719_00476864.mRNA	--	--	Biological Process: G protein-coupled receptor signaling pathway (GO:0007186);; Molecular Function: G protein-coupled peptide receptor activity (GO:0008528);; Cellular Component: membrane (GO:0016020);;	--	--	--	Tachykinin-like peptides receptor 99D GN=TkR99D OS=Drosophila melanogaster (Fruit fly) PE=2 SV=2	PREDICTED: somatostatin receptor type 3-like [Saccoglossus kowalevskii]
CI01000352_00333783_00352786.mRNA	--	--	--	--	[R]	General function prediction only	--	PREDICTED: uncharacterized protein LOC580961 [Strongylocentrotus purpuratus]
CI01000184_00160848_00194048.mRNA	--	--	--	--	[WV]	--	Hemocytin (Precursor) OS=Bombyx mori (Silk moth) PE=2 SV=1	hypothetical protein BRAFLDRAFT_125057 [Branchiostoma floridae]
CI01000136_00916983_00918660.mRNA	--	--	--	--	[R]	General function prediction only	--	--
CI01000087_02078811_02082096.mRNA	--	--	--	K15262|1.3e-144|dre:541348|K15262 protein BCP1 | (RefSeq) bccip, mp:zf637-1-000774, zgc:110272; BRCA2 and CDKN1A interacting protein	[R]	General function prediction only	Protein BCCIP homolog GN=CG9286 OS=Drosophila melanogaster (Fruit fly) PE=2 SV=2	hypothetical protein BRAFLDRAFT_231142 [Branchiostoma floridae]
CI01000184_00374015_00393981.mRNA	--	--	Biological Process: signal transduction (GO:0007165);; Molecular Function: kinase activity (GO:0016301);;	--	[T]	Signal transduction mechanisms	Eye-specific diacylglycerol kinase GN=rdgA OS=Drosophila melanogaster (Fruit fly) PE=2 SV=2	Diacylglycerol kinase zeta [Crassostrea gigas]
CI01000352_02155568_02167264.mRNA	--	--	--	--	[WV]	--	Hemocytin (Precursor) OS=Bombyx mori (Silk moth) PE=2 SV=1	PREDICTED: mucin-5AC-like [Saccoglossus kowalevskii]
CI01000352_02176059_02191883.mRNA	--	--	--	--	[WV]	--	Hemocytin (Precursor) OS=Bombyx mori (Silk moth) PE=2 SV=1	hypothetical protein BRAFLDRAFT_125057 [Branchiostoma floridae]
CI01000087_00244429_00267755.mRNA	--	--	--	K11322|0.0e+00|dre:566686|K11322 enhancer of polycomb-like protein | (RefSeq) epc1a, epc1; enhancer of polycomb homolog 1 (Drosophila) a	[K]	Transcription	--	PREDICTED: enhancer of polycomb homolog 1-like [Saccoglossus kowalevskii]
CI01000352_00853555_00911922.mRNA	[P]	Inorganic ion transport and metabolism	Biological Process: sodium ion transport (GO:0006814);; Biological Process: calcium ion transport (GO:0006816);; Molecular Function: calcium, potassium:sodium antiporter activity (GO:0008273);; Cellular Component: integral component of membrane (GO:0016021);; Biological Process: compound eye development (GO:0048749);; Biological Process: neuron projection morphogenesis (GO:0048812);;	K13750|3.3e-232|ola:101167489|K13750 solute carrier family 24 (sodium/potassium/calcium exchanger), member 2 | (RefSeq) slc24a2; solute carrier family 24 member 2	[PT]	--	Sodium/potassium/calcium exchanger Nckx30C GN=Nckx30C OS=Drosophila melanogaster (Fruit fly) PE=2 SV=4	GJ14796 [Drosophila virilis]
CI01000352_00447631_00450928.mRNA	--	--	--	--	--	--	Allatostatin-A receptor OS=Bombyx mori (Silk moth) PE=2 SV=1	PREDICTED: uncharacterized protein LOC100893948 [Strongylocentrotus purpuratus]
CI01000352_00316182_00317195.mRNA	--	--	--	--	--	--	Allatostatin-A receptor OS=Bombyx mori (Silk moth) PE=2 SV=1	hypothetical protein BRAFLDRAFT_83117 [Branchiostoma floridae]
CI01000240_00318501_00323252.mRNA	--	--	Molecular Function: nucleotide binding (GO:0000166);; Molecular Function: catalytic activity (GO:0003824);;	--	--	--	Protein SEY1 homolog GN=GL50803_32509 OS=Giardia intestinalis (strain ATCC 50803 / WB clone C6) PE=3 SV=1	hypothetical protein DAPPUDRAFT_119323 [Daphnia pulex]
CI01000190_01402921_01404194.mRNA	--	--	--	--	--	--	--	PREDICTED: zinc finger MYM-type protein 1-like [Acyrthosiphon pisum]
CI01000352_00248375_00249388.mRNA	--	--	--	--	--	--	Allatostatin-A receptor OS=Bombyx mori (Silk moth) PE=2 SV=1	PREDICTED: somatostatin receptor type 4-like [Saccoglossus kowalevskii]
CI01000352_00063318_00077672.mRNA	[R]	General function prediction only	--	--	[R]	General function prediction only	Protein krueppel GN=Kr OS=Drosophila melanogaster (Fruit fly) PE=1 SV=2	hypothetical protein BRAFLDRAFT_65378 [Branchiostoma floridae]
CI01000087_02264006_02269150.mRNA	[L]	Replication, recombination and repair	--	--	[R]	General function prediction only	Uncharacterized protein K02A2.6 GN=K02A2.6 OS=Caenorhabditis elegans PE=3 SV=1	Transposon Ty3-I Gag-Pol polyprotein, partial [Stegodyphus mimosarum]
CI01000257_00039815_00065355.mRNA	--	--	Molecular Function: binding (GO:0005488);;	--	--	--	--	PREDICTED: uncharacterized protein LOC104265534 [Ciona intestinalis]
CI01000352_00385785_00387033.mRNA	--	--	--	--	--	--	Allatostatin-A receptor OS=Bombyx mori (Silk moth) PE=2 SV=1	hypothetical protein BRAFLDRAFT_83117 [Branchiostoma floridae]
CI01000352_00791872_00795163.mRNA	[L]	Replication, recombination and repair	--	--	--	--	Endonuclease GN=POL OS=Drosophila melanogaster (Fruit fly) PE=3 SV=1	PREDICTED: uncharacterized protein LOC100894010 [Strongylocentrotus purpuratus]
CI01000184_00984445_00984988.mRNA	--	--	--	K20132|1.0e-29|dre:100000135|K20132 DCC-interacting protein 13-beta | (RefSeq) appl2; adaptor protein, phosphotyrosine interaction, PH domain and leucine zipper containing 2	[T]	Signal transduction mechanisms	--	--
CI01000087_02060741_02062895.mRNA	[R]	General function prediction only	--	--	[R]	General function prediction only	Homeobox protein Wariai GN=warA OS=Dictyostelium discoideum (Slime mold) PE=2 SV=1	hypothetical protein BRAFLDRAFT_213515 [Branchiostoma floridae]
CI01000136_00330405_00331394.mRNA	--	--	--	--	--	--	--	hypothetical protein BRAFLDRAFT_124170 [Branchiostoma floridae]
CI01000087_01547738_01551167.mRNA	[I]	Lipid transport and metabolism	--	--	[W]	Extracellular structures	EGF-like domain-containing protein D1044.2 (Precursor) GN=D1044.2 OS=Caenorhabditis elegans PE=3 SV=2	hypothetical protein BRAFLDRAFT_199125 [Branchiostoma floridae]
CI01000352_00099870_00145453.mRNA	[R]	General function prediction only	--	K14959|0.0e+00|dre:566825|K14959 histone-lysine N-methyltransferase MLL4 [EC:2.1.1.43] | (RefSeq) kmt2bb, mll4b; lysine (K)-specific methyltransferase 2Bb	[K]	Transcription	Histone-lysine N-methyltransferase trithorax GN=trx OS=Drosophila melanogaster (Fruit fly) PE=1 SV=4	Histone-lysine N-methyltransferase trithorax [Cerapachys biroi]
CI01000190_00960713_00973772.mRNA	--	--	--	--	[TV]	--	Echinoidin OS=Heliocidaris crassispina (Sea urchin) PE=1 SV=1	PREDICTED: versican core protein-like [Strongylocentrotus purpuratus]
CI01000087_02016004_02049203.mRNA	--	--	--	K06835|3.1e-268|tru:101073949|K06835 disintegrin and metalloproteinase domain-containing protein 12 [EC:3.4.24.-] | (RefSeq) adam12; ADAM metallopeptidase domain 12	[O]	Posttranslational modification, protein turnover, chaperones	A disintegrin and metalloproteinase with thrombospondin motifs gon-1 (Precursor) GN=gon-1 OS=Caenorhabditis elegans PE=1 SV=3	PREDICTED: disintegrin and metalloproteinase domain-containing protein 12-like [Saccoglossus kowalevskii]
CI01000190_00048926_00058391.mRNA	--	--	--	K07368|2.6e-106|dre:100334750|K07368 B-cell CLL/lymphoma 10 | (RefSeq) bcl10; B-cell CLL/lymphoma 10	--	--	--	hypothetical protein LOTGIDRAFT_231816 [Lottia gigantea]
CI01000190_00285157_00293756.mRNA	--	--	--	--	--	--	Transferrin (Precursor) OS=Blaberus discoidalis (Tropical cockroach) PE=1 SV=1	hypothetical protein TRIADDRAFT_52263 [Trichoplax adhaerens]
CI01000257_00182930_00199678.mRNA	--	--	--	--	[S]	Function unknown	Cadherin-related tumor suppressor (Precursor) GN=ft OS=Drosophila melanogaster (Fruit fly) PE=1 SV=3	PREDICTED: cadherin-7 [Ciona intestinalis]
CI01000190_00033525_00043042.mRNA	--	--	--	K04994|8.3e-204|dre:100334819|K04994 mucolipin 3 | (RefSeq) mcoln3a; mucolipin 3a	[P]	Inorganic ion transport and metabolism	--	hypothetical protein BRAFLDRAFT_91623 [Branchiostoma floridae]
CI01000190_00255680_00258789.mRNA	--	--	--	K14816|5.4e-188|dre:407703|K14816 pre-60S factor REI1 | (RefSeq) znf622, Zfp622, znf622l; zinc finger protein 622	[R]	General function prediction only	--	hypothetical protein CAPTEDRAFT_174182 [Capitella teleta]
CI01000136_01423304_01471867.mRNA	--	--	--	K06802|0.0e+00|mze:101477094|K06802 cadherin 10, type 2, T2-cadherin | (RefSeq) cadherin-10-like	[S]	Function unknown	Neural-cadherin (Precursor) GN=CadN OS=Drosophila melanogaster (Fruit fly) PE=1 SV=2	type II cadherin [Ciona savignyi]
CI01000352_00166198_00166866.mRNA	--	--	Molecular Function: obsolete signal transducer activity (GO:0004871);; Biological Process: biological_process (GO:0044699);; Biological Process: response to stimulus (GO:0050896);;	--	--	--	--	PREDICTED: somatostatin receptor type 5-like [Saccoglossus kowalevskii]
CI01000352_00227895_00228671.mRNA	--	--	--	--	--	--	Tachykinin-like peptides receptor 99D GN=TkR99D OS=Drosophila melanogaster (Fruit fly) PE=2 SV=2	PREDICTED: somatostatin receptor type 2-like [Saccoglossus kowalevskii]
CI01000184_00037715_00085132.mRNA	--	--	--	K10955|5.9e-258|dre:100332798|K10955 intestinal mucin-2 | (RefSeq) muc2.1, muc2; mucin 2.1	[WV]	--	Hemocytin (Precursor) OS=Bombyx mori (Silk moth) PE=2 SV=1	hypothetical protein BRAFLDRAFT_98194 [Branchiostoma floridae]
CI01000136_00321007_00324318.mRNA	--	--	--	--	[L]	Replication, recombination and repair	--	PREDICTED: zinc finger BED domain-containing protein 4-like [Amphimedon queenslandica]
CI01000352_00147057_00150383.mRNA	--	--	Biological Process: obsolete protein import into nucleus, docking (GO:0000059);; Molecular Function: endopeptidase activity (GO:0004175);; Cellular Component: nuclear pore (GO:0005643);; Cellular Component: lipid droplet (GO:0005811);; Cellular Component: microtubule associated complex (GO:0005875);; Cellular Component: plasma membrane (GO:0005886);; Biological Process: NLS-bearing protein import…	K06170|8.2e-54|dre:402810|K06170 presenilin enhancer 2 | (RefSeq) psenen, pen-2, pen2, zgc:109727; presenilin enhancer gamma secretase subunit	[S]	Function unknown	Gamma-secretase subunit pen-2 GN=pen-2 OS=Drosophila melanogaster (Fruit fly) PE=1 SV=3	hypothetical protein BRAFLDRAFT_260605 [Branchiostoma floridae]
CI01000352_01923489_01940632.mRNA	--	--	--	K04434|2.9e-299|dre:100333948|K04434 mitogen-activated protein kinase 8 interacting protein 1 | (RefSeq) mapk8ip1; mitogen-activated protein kinase 8 interacting protein 1	[T]	Signal transduction mechanisms	JNK-interacting protein 1 GN=Aplip1 OS=Drosophila melanogaster (Fruit fly) PE=1 SV=2	PREDICTED: c-Jun-amino-terminal kinase-interacting protein 1-like [Saccoglossus kowalevskii]
CI01000136_01055635_01064174.mRNA	--	--	--	--	--	--	--	hypothetical protein BRAFLDRAFT_69120 [Branchiostoma floridae]
CI01000352_00186554_00189415.mRNA	--	--	--	--	--	--	--	hypothetical protein BRAFLDRAFT_66082 [Branchiostoma floridae]
CI01000190_01042424_01049614.mRNA	--	--	Molecular Function: protein tyrosine kinase activity (GO:0004713);; Biological Process: metabolic process (GO:0008152);; Biological Process: cellular process (GO:0009987);; Cellular Component: membrane (GO:0016020);;	K05105|5.5e-160|dre:64271|K05105 Eph receptor A4 [EC:2.7.10.1] | (RefSeq) epha4a, EphA4, apha3, ek2, epha3, rtk1, sb:cb246, zek2, zgc:109882; eph receptor A4a	[T]	Signal transduction mechanisms	Ephrin receptor 1 (Precursor) GN=vab-1 OS=Caenorhabditis elegans PE=1 SV=1	ephrin receptor epsilon precursor [Ciona intestinalis]
CI01000352_00155260_00164016.mRNA	--	--	--	--	--	--	--	hypothetical protein BRAFLDRAFT_83553 [Branchiostoma floridae]
CI01000136_00995376_01015896.mRNA	[Z]	Cytoskeleton	Molecular Function: nucleotide binding (GO:0000166);; Cellular Component: microtubule cytoskeleton (GO:0015630);; Cellular Component: protein-containing complex (GO:0043234);; Cellular Component: cytoskeletal part (GO:0044430);; Biological Process: biological_process (GO:0044699);;	K10401|0.0e+00|dre:565913|K10401 kinesin family member 18/19 | (RefSeq) kif19; kinesin family member 19	[Z]	Cytoskeleton	Kinesin-related protein 10 GN=kif10 OS=Dictyostelium discoideum (Slime mold) PE=3 SV=1	PREDICTED: kinesin-like protein KIF19-like [Saccoglossus kowalevskii]
CI01000087_01389941_01395452.mRNA	--	--	--	K15464|8.2e-43|dre:336116|K15464 BCL2/adenovirus E1B 19 kDa protein-interacting protein 3 | (RefSeq) bnip3, fj49c01, nip3c, wu:fj49c01, zgc:198406; BCL2/adenovirus E1B interacting protein 3	--	--	--	PREDICTED: BCL2/adenovirus E1B 19 kDa protein-interacting protein 3-like [Saccoglossus kowalevskii]
CI01000136_01961834_02044196.mRNA	--	--	--	K06805|0.0e+00|mze:101477649|K06805 cadherin 18, type 2 | (RefSeq) cdh18; cadherin 18	[S]	Function unknown	Fat-like cadherin-related tumor suppressor homolog (Precursor) GN=kug OS=Drosophila melanogaster (Fruit fly) PE=2 SV=3	PREDICTED: cadherin-7 [Ciona intestinalis]
CI01000352_01397252_01463649.mRNA	--	--	--	K04594|3.2e-262|mze:101465762|K04594 latrophilin 3 | (RefSeq) latrophilin-3-like	[T]	Signal transduction mechanisms	Latrophilin-like protein LAT-2 {ECO:0000312|EMBL:CCD61661.1, ECO:0000312|WormBase:B0286.2b} (Precursor) OS=Caenorhabditis elegans PE=2 SV=1	class B secretin-like G-protein coupled receptor GPRcir1, putative [Pediculus humanus corporis]
CI01000190_00000784_00027206.mRNA	--	--	--	--	--	--	FERM domain-containing protein C GN=frmC OS=Dictyostelium discoideum (Slime mold) PE=3 SV=1	hypothetical protein TvY486_0029010 [Trypanosoma vivax Y486]
CI01000184_00327655_00338971.mRNA	[TZDR]	--	--	--	[PQ]	--	Superoxide-generating NADPH oxidase heavy chain subunit C GN=noxC OS=Dictyostelium discoideum (Slime mold) PE=2 SV=1	PREDICTED: NADPH oxidase 5-like [Saccoglossus kowalevskii]
CI01000184_00583989_00587699.mRNA	--	--	--	K06275|4.1e-144|dre:325686|K06275 parvin | (RefSeq) parvb, fd02e01, wu:fd02e01, zgc:73117; parvin, beta	[Z]	Cytoskeleton	Paralyzed arrest at two-fold protein 6 GN=pat-6 OS=Caenorhabditis elegans PE=1 SV=1	hypothetical protein BRAFLDRAFT_80141 [Branchiostoma floridae]
CI01000352_01905186_01906917.mRNA	--	--	--	--	--	--	--	PREDICTED: SCAN domain-containing protein 3-like [Acyrthosiphon pisum]
CI01000087_00331449_00333248.mRNA	--	--	--	--	[W]	Extracellular structures	Mucin-like protein {ECO:0000303|PubMed:23765379} (Fragment) OS=Acropora millepora (Staghorn coral) PE=1 SV=1	Sushi, nidogen and EGF-like domain-containing protein 1 [Crassostrea gigas]
CI01000240_00109366_00113628.mRNA	--	--	--	--	--	--	--	hypothetical protein CAPTEDRAFT_192370 [Capitella teleta]
CI01000240_00008314_00009089.mRNA	--	--	--	--	--	--	--	PREDICTED: sterile alpha motif domain-containing protein 9-like [Saccoglossus kowalevskii]
CI01000190_00636072_00638181.mRNA	--	--	--	K08102|1.3e-16|isc:IscW_ISCW019457|K08102 heparan sulfate 6-O-sulfotransferase HS6ST2 [EC:2.8.2.-] | (RefSeq) heparan sulfate 6-O-sulfotransferase, putative	--	--	--	heparan sulfate 6-O-sulfotransferase, putative [Ixodes scapularis]
CI01000190_01516665_01520777.mRNA	[K]	Transcription	Molecular Function: nucleotide binding (GO:0000166);; Molecular Function: nucleic acid binding (GO:0003676);; Molecular Function: hydrolase activity, acting on carbon-nitrogen (but not peptide) bonds, in linear amides (GO:0016811);; Biological Process: peptidyl-lysine modification (GO:0018205);; Biological Process: protein deacylation (GO:0035601);; Molecular Function: anion binding (GO:0043168);…	--	[BK]	--	NAD-dependent protein deacylase {ECO:0000255|HAMAP-Rule:MF_03160} (Precursor) GN=DAPPUDRAFT_195469 OS=Daphnia pulex (Water flea) PE=3 SV=1	sirtuin-5 [Aplysia californica]
CI01000184_00460021_00463561.mRNA	--	--	--	K04008|4.4e-54|dre:100003678|K04008 CD59 antigen | (RefSeq) si:ch211-286c4.6	--	--	--	--
CI01000240_00064356_00066129.mRNA	--	--	--	K14304|3.2e-112|dre:445231|K14304 nuclear pore complex protein Nup85 | (RefSeq) nup85, pcnt1, zgc:100943; nucleoporin 85	[YU]	--	Nuclear pore complex protein nup85 GN=nup85 OS=Dictyostelium discoideum (Slime mold) PE=3 SV=1	PREDICTED: nuclear pore complex protein Nup85-like [Saccoglossus kowalevskii]
CI01000190_01588089_01623084.mRNA	--	--	--	--	[S]	Function unknown	FERM domain-containing protein C GN=frmC OS=Dictyostelium discoideum (Slime mold) PE=3 SV=1	leucine rich repeat containing proteins-like protein [Adineta vaga]
CI01000184_00428305_00440111.mRNA	--	--	Molecular Function: ion binding (GO:0043167);;	--	[R]	General function prediction only	Chromodomain-helicase-DNA-binding protein Mi-2 homolog GN=Mi-2 OS=Drosophila melanogaster (Fruit fly) PE=1 SV=2	PREDICTED: PHD finger protein 21A-like [Saccoglossus kowalevskii]
CI01000352_02056449_02070081.mRNA	--	--	--	--	--	--	Phospholipase A2 OS=Bombus terrestris (Buff-tailed bumblebee) PE=1 SV=1	hypothetical protein DAPPUDRAFT_54121 [Daphnia pulex]
CI01000190_00082835_00084786.mRNA	[J]	Translation, ribosomal structure and biogenesis	Molecular Function: tRNA nucleotidyltransferase activity (GO:0009022);;	K11600|1.3e-126|dre:393712|K11600 exosome complex component RRP41 | (RefSeq) exosc4, zgc:73175; exosome component 4	[J]	Translation, ribosomal structure and biogenesis	Putative exosome complex component RRP41 GN=exos-4.1 OS=Caenorhabditis briggsae PE=3 SV=1	hypothetical protein LOTGIDRAFT_237076 [Lottia gigantea]
CI01000087_01917893_01933129.mRNA	--	--	--	K16773|2.5e-199|dre:100003025|K16773 fragile-site associated tumor suppressor | (RefSeq) c12h10orf90, gb:eg576702; si:ch211-232h12.2	--	--	--	--
CI01000190_01343151_01349849.mRNA	--	--	Molecular Function: beta-glucuronidase activity (GO:0004566);; Molecular Function: protein binding (GO:0005515);; Biological Process: oocyte anterior/posterior axis specification (GO:0007314);; Cellular Component: intrinsic component of membrane (GO:0031224);; Biological Process: intracellular signal transduction (GO:0035556);; Biological Process: dorsal appendage formation (GO:0046843);;	K10343|3.3e-135|dre:557906|K10343 SPRY domain-containing SOCS box protein 1/4 | (RefSeq) spsb4a, si:dkeyp-90g12.2, spsb4, ssb-4, wu:fb38e11; splA/ryanodine receptor domain and SOCS box containing 4a	[R]	General function prediction only	Protein gustavus {ECO:0000312|EMBL:AAM68373.1} GN=gus OS=Drosophila melanogaster (Fruit fly) PE=1 SV=1	SPRY domain-containing SOCS box protein, putative [Pediculus humanus corporis]
CI01000184_00559534_00572087.mRNA	[BQ]	--	--	K18671|5.9e-252|dre:327253|K18671 histone deacetylase 10 [EC:3.5.1.98] | (RefSeq) hdac10, wu:fd19e10, zgc:55652; histone deacetylase 10	[B]	Chromatin structure and dynamics	Histone deacetylase 6 GN=hda-6 OS=Caenorhabditis elegans PE=3 SV=2	PREDICTED: histone deacetylase 10-like [Aplysia californica]
CI01000087_02068547_02078508.mRNA	[L]	Replication, recombination and repair	Molecular Function: hydrolase activity (GO:0016787);; Molecular Function: organic cyclic compound binding (GO:0097159);; Molecular Function: heterocyclic compound binding (GO:1901363);;	K18994|5.8e-82|dre:100006246|K18994 pre-mRNA-splicing factor ATP-dependent RNA helicase DHX32 [EC:3.6.4.13] | (RefSeq) dhx32a; DEAH (Asp-Glu-Ala-His) box polypeptide 32a	[A]	RNA processing and modification	Putative pre-mRNA-splicing factor ATP-dependent RNA helicase F56D2.6 GN=F56D2.6 OS=Caenorhabditis elegans PE=3 SV=1	PREDICTED: putative pre-mRNA-splicing factor ATP-dependent RNA helicase DHX32 [Ciona intestinalis]
CI01000184_00473809_00474920.mRNA	--	--	--	K08504|4.9e-52|dre:103908618|K08504 blocked early in transport 1 | (RefSeq) BET1-like protein	[U]	Intracellular trafficking, secretion, and vesicular transport	--	hypothetical protein LOTGIDRAFT_231473 [Lottia gigantea]
CI01000240_00147105_00157015.mRNA	[L]	Replication, recombination and repair	--	--	[R]	General function prediction only	Uncharacterized protein K02A2.6 GN=K02A2.6 OS=Caenorhabditis elegans PE=3 SV=1	PREDICTED: uncharacterized protein K02A2.6-like [Acyrthosiphon pisum]
CI01000190_01061817_01090001.mRNA	[RTKL]	--	Biological Process: cellular process (GO:0009987);; Molecular Function: kinase activity (GO:0016301);;	K05105|0.0e+00|dre:64271|K05105 Eph receptor A4 [EC:2.7.10.1] | (RefSeq) epha4a, EphA4, apha3, ek2, epha3, rtk1, sb:cb246, zek2, zgc:109882; eph receptor A4a	[T]	Signal transduction mechanisms	Ephrin receptor 1 (Precursor) GN=vab-1 OS=Caenorhabditis elegans PE=1 SV=1	PREDICTED: ephrin type-B receptor 2 [Saccoglossus kowalevskii]
CI01000190_01437445_01446297.mRNA	--	--	--	--	--	--	--	hypothetical protein CAPTEDRAFT_208192 [Capitella teleta]
CI01000184_00289439_00299590.mRNA	[C]	Energy production and conversion	Molecular Function: oxidoreductase activity, acting on the aldehyde or oxo group of donors, disulfide as acceptor (GO:0016624);; Biological Process: oxidation-reduction process (GO:0055114);;	K15791|0.0e+00|dre:494076|K15791 probable 2-oxoglutarate dehydrogenase E1 component DHKTD1 [EC:1.2.4.2] | (RefSeq) dhtkd1, zgc:101818; dehydrogenase E1 and transketolase domain containing 1	[G]	Carbohydrate transport and metabolism	Probable 2-oxoglutarate dehydrogenase E1 component DHKTD1 homolog, mitochondrial (Precursor) GN=CG1544 OS=Drosophila melanogaster (Fruit fly) PE=2 SV=2	hypothetical protein BRAFLDRAFT_202318 [Branchiostoma floridae]
CI01000087_01333181_01340749.mRNA	[R]	General function prediction only	Molecular Function: DNA binding (GO:0003677);; Cellular Component: chromosome (GO:0005694);; Biological Process: multicellular organism development (GO:0007275);; Biological Process: negative regulation of gene expression (GO:0010629);; Molecular Function: histone-lysine N-methyltransferase activity (GO:0018024);; Biological Process: regulation of nucleobase-containing compound metabolic process …	--	[B]	Chromatin structure and dynamics	Histone-lysine N-methyltransferase eggless GN=egg OS=Drosophila melanogaster (Fruit fly) PE=1 SV=1	histone-lysine N-methyltransferase, setb1, putative [Ixodes scapularis]
CI01000184_00366428_00368421.mRNA	--	--	--	K06828|2.0e-78|dre:65231|K06828 midkine | (RefSeq) mdkb, cb518, fb79b05, fj33b02, fj48a12, mdk, mdk2, plei2, wu:fb79b05, wu:fj33b02, wu:fj48a12; midkine b	--	--	--	hypothetical protein BRAFLDRAFT_244520 [Branchiostoma floridae]
CI01000087_00342912_00344123.mRNA	[K]	Transcription	Molecular Function: double-stranded DNA binding (GO:0003690);; Molecular Function: transcription factor activity, RNA polymerase II distal enhancer sequence-specific binding (GO:0003705);; Cellular Component: nucleus (GO:0005634);; Cellular Component: transcription factor complex (GO:0005667);; Biological Process: pattern specification process (GO:0007389);; Molecular Function: transcription fact…	K09401|9.2e-188|dre:353313|K09401 forkhead box protein I | (RefSeq) foxi1, cb724, foo; forkhead box i1	[K]	Transcription	Fork head domain-containing protein crocodile GN=croc OS=Drosophila melanogaster (Fruit fly) PE=2 SV=2	transcription factor protein [Ciona intestinalis]
CI01000352_00549005_00551748.mRNA	--	--	Molecular Function: peptidase activity (GO:0008233);;	K09632|3.1e-145|dre:447843|K09632 chymotrypsin-like protease [EC:3.4.21.-] | (RefSeq) ctrl, zgc:92292; chymotrypsin-like	[E]	Amino acid transport and metabolism	CUB and peptidase domain-containing protein 1 {ECO:0000303|PubMed:23765379} (Precursor; Fragment) OS=Acropora millepora (Staghorn coral) PE=1 SV=1	hypothetical protein BRAFLDRAFT_261914 [Branchiostoma floridae]
CI01000184_00701176_00707205.mRNA	--	--	Molecular Function: binding (GO:0005488);; Molecular Function: transferase activity, transferring phosphorus-containing groups (GO:0016772);;	--	--	--	--	hypothetical protein BRAFLDRAFT_115660 [Branchiostoma floridae]
CI01064712_00000953_00001911.mRNA	--	--	Molecular Function: DNA binding (GO:0003677);; Cellular Component: nucleus (GO:0005634);; Molecular Function: zinc ion binding (GO:0008270);;	--	[B]	Chromatin structure and dynamics	--	hypothetical protein BRAFLDRAFT_122791 [Branchiostoma floridae]
CI01000240_00009629_00034259.mRNA	--	--	--	--	--	--	--	PREDICTED: sterile alpha motif domain-containing protein 9-like [Saccoglossus kowalevskii]
CI01000184_00592405_00596519.mRNA	--	--	Cellular Component: focal adhesion (GO:0005925);; Biological Process: apposition of dorsal and ventral imaginal disc-derived wing surfaces (GO:0007475);; Biological Process: muscle attachment (GO:0016203);;	K06275|3.7e-92|dre:100037387|K06275 parvin | (RefSeq) parvg, zgc:162304; parvin, gamma	[Z]	Cytoskeleton	Paralyzed arrest at two-fold protein 6 GN=pat-6 OS=Caenorhabditis elegans PE=1 SV=1	PREDICTED: alpha-parvin-like [Ceratitis capitata]
CI01000352_00007337_00009606.mRNA	--	--	--	--	[E]	Amino acid transport and metabolism	--	--
CI01000136_00938499_00953116.mRNA	--	--	--	--	[R]	General function prediction only	Protein tweety GN=tty OS=Drosophila melanogaster (Fruit fly) PE=2 SV=1	PREDICTED: protein tweety homolog 3-like isoform X2 [Saccoglossus kowalevskii]
CI01000190_01359186_01367853.mRNA	[R]	General function prediction only	--	--	--	--	--	GTPase IMAP family member 7 [Caligus rogercresseyi]
CI01000087_02092947_02096033.mRNA	--	--	--	K12031|1.9e-253|dre:100149099|K12031 tripartite motif-containing protein 65 | (RefSeq) trim65; tripartite motif containing 65	--	--	--	hypothetical protein BRAFLDRAFT_91834 [Branchiostoma floridae]
CI01000184_00000726_00031650.mRNA	--	--	--	--	[WV]	--	Hemocytin (Precursor) OS=Bombyx mori (Silk moth) PE=2 SV=1	PREDICTED: uncharacterized protein LOC100375992 [Saccoglossus kowalevskii]
CI01000190_00818872_00919765.mRNA	[RTKL]	--	Molecular Function: protein kinase activity (GO:0004672);; Biological Process: cellular process (GO:0009987);;	K05105|0.0e+00|dre:64270|K05105 Eph receptor A4 [EC:2.7.10.1] | (RefSeq) epha4b, EphA3, epha4, id:ibd2782, rtk2; eph receptor A4b	[T]	Signal transduction mechanisms	Ephrin receptor 1 (Precursor) GN=vab-1 OS=Caenorhabditis elegans PE=1 SV=1	ephrin receptor delta [Ciona intestinalis]
CI01000352_02207060_02210425.mRNA	--	--	Cellular Component: membrane (GO:0016020);; Biological Process: transport (GO:0044765);;	K15279|4.3e-150|dre:494047|K15279 solute carrier family 35 (GDP-fucose transporter), member C1 | (RefSeq) slc35c1, wu:fc03b12, zgc:101867; solute carrier family 35 (GDP-fucose transporter), member C1	[GOU]	--	GDP-fucose transporter 1 GN=slc35c1 OS=Nematostella vectensis (Starlet sea anemone) PE=3 SV=1	hypothetical protein BRAFLDRAFT_118197 [Branchiostoma floridae]
CI01000352_00439622_00444020.mRNA	--	--	--	--	[R]	General function prediction only	Probable RNA-directed DNA polymerase from transposon X-element GN=X-element\ORF2 OS=Drosophila melanogaster (Fruit fly) PE=3 SV=1	PREDICTED: uncharacterized protein LOC592034 [Strongylocentrotus purpuratus]
CI01000352_01945537_01950728.mRNA	[J]	Translation, ribosomal structure and biogenesis	Cellular Component: ribosome (GO:0005840);; Biological Process: mitochondrial translation (GO:0032543);;	K02888|7.9e-64|dre:768305|K02888 large subunit ribosomal protein L21 | (RefSeq) mrpl21, zgc:153377; mitochondrial ribosomal protein L21	[J]	Translation, ribosomal structure and biogenesis	Probable 39S ribosomal protein L21, mitochondrial (Precursor) GN=mrpl21 OS=Dictyostelium discoideum (Slime mold) PE=3 SV=1	hypothetical protein BRAFLDRAFT_80010 [Branchiostoma floridae]
CI01000190_01374793_01382729.mRNA	--	--	Biological Process: intracellular signal transduction (GO:0035556);;	K10343|7.9e-15|dre:557906|K10343 SPRY domain-containing SOCS box protein 1/4 | (RefSeq) spsb4a, si:dkeyp-90g12.2, spsb4, ssb-4, wu:fb38e11; splA/ryanodine receptor domain and SOCS box containing 4a	[R]	General function prediction only	Protein gustavus {ECO:0000312|EMBL:AAM68373.1} GN=gus OS=Drosophila melanogaster (Fruit fly) PE=1 SV=1	hypothetical protein BRAFLDRAFT_60741 [Branchiostoma floridae]
CI01000136_01767436_01833197.mRNA	--	--	--	K06804|0.0e+00|mze:101477368|K06804 cadherin 12, type 2, N-cadherin 2 | (RefSeq) cdh12; cadherin-12	[S]	Function unknown	Protocadherin-like wing polarity protein stan (Precursor) GN=stan OS=Drosophila melanogaster (Fruit fly) PE=1 SV=4	PREDICTED: cadherin-7 [Ciona intestinalis]
CI01000087_00303151_00310075.mRNA	--	--	--	--	[W]	Extracellular structures	EGF-like domain-containing protein D1044.2 (Precursor) GN=D1044.2 OS=Caenorhabditis elegans PE=3 SV=2	hypothetical protein BRAFLDRAFT_199125 [Branchiostoma floridae]
CI01000352_00081761_00086027.mRNA	--	--	Molecular Function: inward rectifier potassium channel activity (GO:0005242);; Biological Process: ion transport (GO:0006811);; Cellular Component: membrane (GO:0016020);;	--	[P]	Inorganic ion transport and metabolism	Inward rectifier potassium channel irk-1 GN=irk-1 OS=Caenorhabditis elegans PE=2 SV=2	PREDICTED: inward rectifier potassium channel irk-1-like [Ciona intestinalis]
CI01000352_01385835_01391158.mRNA	--	--	--	--	[T]	Signal transduction mechanisms	--	--
CI01000190_00133955_00144842.mRNA	--	--	--	--	[TR]	--	Kelch-like protein diablo {ECO:0000250|UniProtKB:Q9VUU5} OS=Drosophila ananassae (Fruit fly) PE=3 SV=2	PREDICTED: kelch-like ECH-associated protein 1 [Ciona intestinalis]
CI01000190_01573494_01575895.mRNA	--	--	--	--	--	--	--	hypothetical protein BRAFLDRAFT_125153 [Branchiostoma floridae]
CI01000136_00357437_00448405.mRNA	--	--	--	K16353|0.0e+00|dre:564922|K16353 protein sidekick | (RefSeq) sdk2b, fj59h01, si:ch211-160a3.1, wu:fj59h01; sidekick cell adhesion molecule 2b	[T]	Signal transduction mechanisms	Protein sidekick (Precursor) GN=sdk OS=Drosophila melanogaster (Fruit fly) PE=1 SV=2	PREDICTED: protein sidekick-2-like [Saccoglossus kowalevskii]
CI01000352_00558495_00562831.mRNA	[O]	Posttranslational modification, protein turnover, chaperones	Molecular Function: ATP binding (GO:0005524);; Biological Process: response to stress (GO:0006950);;	K03283|0.0e+00|dre:393586|K03283 heat shock 70kDa protein 1/8 | (RefSeq) hsc70, zgc:63663; heat shock cognate 70	[O]	Posttranslational modification, protein turnover, chaperones	Heat shock 70 kDa protein cognate 4 OS=Manduca sexta (Tobacco hawkmoth) PE=2 SV=1	Heat shock 70 kDa protein cognate [Cerapachys biroi]
CI01000136_00968402_00973112.mRNA	--	--	--	K10401|4.6e-14|dre:565913|K10401 kinesin family member 18/19 | (RefSeq) kif19; kinesin family member 19	--	--	--	--
CI01000190_01409278_01415284.mRNA	--	--	--	--	--	--	--	hypothetical protein TvY486_0029010 [Trypanosoma vivax Y486]
CI01000087_00316925_00326212.mRNA	--	--	--	--	[W]	Extracellular structures	--	hypothetical protein BRAFLDRAFT_199125 [Branchiostoma floridae]
CI01000352_00018864_00020678.mRNA	--	--	Molecular Function: peptidase activity (GO:0008233);;	--	[E]	Amino acid transport and metabolism	Serine proteinase stubble catalytic chain GN=Sb OS=Drosophila melanogaster (Fruit fly) PE=2 SV=2	hypothetical protein BRAFLDRAFT_261914 [Branchiostoma floridae]
CI01000136_00064155_00105837.mRNA	[O]	Posttranslational modification, protein turnover, chaperones	Molecular Function: prenyltransferase activity (GO:0004659);; Cellular Component: mitochondrion (GO:0005739);; Biological Process: heme biosynthetic process (GO:0006783);; Biological Process: respiratory chain complex IV assembly (GO:0008535);; Cellular Component: membrane (GO:0016020);;	K02257|1.9e-178|dre:553384|K02257 protoheme IX farnesyltransferase [EC:2.5.1.-] | (RefSeq) cox10, im:7145568, im:7157205, wu:fb18a03; COX10 heme A:farnesyltransferase cytochrome c oxidase assembly factor	[H]	Coenzyme transport and metabolism	Probable protoheme IX farnesyltransferase, mitochondrial (Precursor) GN=cox10 OS=Dictyostelium discoideum (Slime mold) PE=3 SV=1	hypothetical protein LOTGIDRAFT_64495, partial [Lottia gigantea]
CI01000240_00170762_00171172.mRNA	--	--	Molecular Function: nucleic acid binding (GO:0003676);; Biological Process: DNA metabolic process (GO:0006259);;	--	[R]	General function prediction only	--	PREDICTED: uncharacterized protein LOC102802659 [Saccoglossus kowalevskii]
CI01000087_02096640_02101178.mRNA	--	--	--	K17419|4.0e-53|dre:405881|K17419 large subunit ribosomal protein L38 | (RefSeq) mrpl38, zgc:85834; mitochondrial ribosomal protein L38	[R]	General function prediction only	--	39S ribosomal protein L38, mitochondrial [Zootermopsis nevadensis]
CI01000136_00261536_00270931.mRNA	--	--	--	K19289|7.5e-62|dre:678607|K19289 peripheral myelin protein 22 | (RefSeq) pmp22b, id:ibd2630, wu:fb81f09, zgc:136919; peripheral myelin protein 22b	--	--	--	--
CI01000087_01565534_01583638.mRNA	--	--	--	--	--	--	Scavenger receptor cysteine-rich domain superfamily protein {ECO:0000312|EMBL:BAK39578.1} (Precursor) OS=Patiria pectinifera (Starfish) PE=1 SV=1	PREDICTED: deleted in malignant brain tumors 1 protein-like [Strongylocentrotus purpuratus]
CI01000352_00095087_00095926.mRNA	--	--	--	--	--	--	--	hypothetical protein BRAFLDRAFT_90658 [Branchiostoma floridae]
CI01000136_00110938_00113553.mRNA	--	--	Molecular Function: [heparan sulfate]-glucosamine 3-sulfotransferase 1 activity (GO:0008467);;	K07809|8.1e-98|dre:558084|K07809 [heparan sulfate]-glucosamine 3-sulfotransferase 3 [EC:2.8.2.30] | (RefSeq) hs3st3b1b; heparan sulfate (glucosamine) 3-O-sulfotransferase 3B1b	[O]	Posttranslational modification, protein turnover, chaperones	--	hypothetical protein CAPTEDRAFT_151586 [Capitella teleta]
CI01000352_01809199_01869179.mRNA	--	--	--	K06095|0.0e+00|dre:101885491|K06095 multiple PDZ domain protein | (RefSeq) mpdz; multiple PDZ domain crumbs cell polarity complex component	[S]	Function unknown	Patj homolog GN=Patj OS=Drosophila melanogaster (Fruit fly) PE=1 SV=2	Multiple PDZ domain protein [Crassostrea gigas]
CI01000136_01339600_01342904.mRNA	--	--	--	--	--	--	--	hypothetical protein CAPTEDRAFT_214477 [Capitella teleta]
CI01000087_01060385_01075021.mRNA	[O]	Posttranslational modification, protein turnover, chaperones	--	--	[O]	Posttranslational modification, protein turnover, chaperones	Glutaredoxin-3 homolog GN=glrx3 OS=Dictyostelium discoideum (Slime mold) PE=3 SV=1	hypothetical protein BRAFLDRAFT_278774 [Branchiostoma floridae]
CI01000352_00233543_00234955.mRNA	--	--	Molecular Function: G protein-coupled receptor activity (GO:0004930);; Biological Process: signal transduction (GO:0007165);;	--	--	--	Allatostatin-A receptor OS=Bombyx mori (Silk moth) PE=2 SV=1	hypothetical protein BRAFLDRAFT_148509 [Branchiostoma floridae]
CI01000184_00509348_00543225.mRNA	--	--	--	--	--	--	--	GTPase IMAP family member 7 [Caligus rogercresseyi]
CI01000190_00089482_00091263.mRNA	--	--	--	--	--	--	--	PREDICTED: uncharacterized protein LOC100891084 [Strongylocentrotus purpuratus]
CI01000352_01028559_01034351.mRNA	--	--	--	--	[R]	General function prediction only	--	endonuclease reverse transcriptase [Rhipicephalus microplus]
CI01000352_00153517_00154608.mRNA	--	--	--	--	[O]	Posttranslational modification, protein turnover, chaperones	Protein lethal(2)essential for life GN=l(2)efl OS=Drosophila melanogaster (Fruit fly) PE=1 SV=1	heat shock protein 19.4 [Biston betularia]
CI01000184_00249509_00256755.mRNA	[E]	Amino acid transport and metabolism	Molecular Function: tryptophan 5-monooxygenase activity (GO:0004510);; Molecular Function: iron ion binding (GO:0005506);; Biological Process: aromatic amino acid family metabolic process (GO:0009072);; Molecular Function: amino acid binding (GO:0016597);; Biological Process: serotonin biosynthetic process (GO:0042427);; Biological Process: oxidation-reduction process (GO:0055114);;	K00502|3.6e-270|dre:352943|K00502 tryptophan 5-monooxygenase [EC:1.14.16.4] | (RefSeq) tph1a, tph, tph1, tph1-1, tphD1; tryptophan hydroxylase 1 (tryptophan 5-monooxygenase) a	[E]	Amino acid transport and metabolism	Protein henna GN=Hn OS=Drosophila melanogaster (Fruit fly) PE=2 SV=3	Tryptophan 5-hydroxylase 1 [Crassostrea gigas]
CI01000190_01446777_01465687.mRNA	--	--	--	K20865|5.8e-305|dre:100536924|K20865 NACHT, LRR and PYD domains-containing protein 12 | (RefSeq) NACHT, LRR and PYD domains-containing protein 12-like	--	--	--	hypothetical protein TvY486_0029010 [Trypanosoma vivax Y486]
CI01000352_00287910_00289361.mRNA	--	--	Molecular Function: obsolete signal transducer activity (GO:0004871);;	--	--	--	Allatostatin-A receptor OS=Bombyx mori (Silk moth) PE=2 SV=1	hypothetical protein CAPTEDRAFT_103054, partial [Capitella teleta]
CI01000136_01100245_01114779.mRNA	--	--	--	--	--	--	--	predicted protein [Nematostella vectensis]
CI01000352_00478813_00480433.mRNA	--	--	Molecular Function: obsolete signal transducer activity (GO:0004871);; Biological Process: signal transduction (GO:0007165);;	--	--	--	Allatostatin-A receptor OS=Bombyx mori (Silk moth) PE=2 SV=1	PREDICTED: somatostatin receptor type 1-like [Saccoglossus kowalevskii]
CI01000136_00283083_00288092.mRNA	--	--	--	K18630|2.6e-262|dre:572368|K18630 tektin-3 | (RefSeq) tekt3; tektin 3	[Z]	Cytoskeleton	Tektin-B1 OS=Strongylocentrotus purpuratus (Purple sea urchin) PE=1 SV=1	PREDICTED: tektin-3 [Ciona intestinalis]
CI01000190_01632611_01634550.mRNA	--	--	--	K19941|2.5e-54|lcm:102351696|K19941 synapsin | (RefSeq) uncharacterized LOC102351696	[R]	General function prediction only	Endonuclease (Fragment) OS=Popillia japonica (Japanese beetle) PE=3 SV=1	reverse transcriptase [Plasmodium yoelii yoelii 17XNL]
CI01000257_00067381_00080948.mRNA	--	--	--	--	--	--	--	GTPase IMAP family member 7 [Caligus rogercresseyi]
CI01000087_01497603_01514395.mRNA	--	--	--	--	[W]	Extracellular structures	Mucin-like protein {ECO:0000303|PubMed:23765379} (Fragment) OS=Acropora millepora (Staghorn coral) PE=1 SV=1	Sushi, nidogen and EGF-like domain-containing protein 1 [Crassostrea gigas]
CI01000087_02082910_02088289.mRNA	--	--	Cellular Component: nucleus (GO:0005634);; Cellular Component: cytoplasm (GO:0005737);; Biological Process: hippo signaling (GO:0035329);; Biological Process: positive regulation of imaginal disc growth (GO:0045572);; Biological Process: positive regulation of transcription, DNA-templated (GO:0045893);;	--	[T]	Signal transduction mechanisms	--	hypothetical protein BRAFLDRAFT_119003 [Branchiostoma floridae]
CI01000190_00939043_00940883.mRNA	--	--	--	K05105|7.3e-10|dre:64270|K05105 Eph receptor A4 [EC:2.7.10.1] | (RefSeq) epha4b, EphA3, epha4, id:ibd2782, rtk2; eph receptor A4b	--	--	--	--
CI01000352_00402976_00419805.mRNA	--	--	--	--	--	--	Tachykinin-like peptides receptor 86C GN=TkR86C OS=Drosophila melanogaster (Fruit fly) PE=2 SV=2	PREDICTED: somatostatin receptor type 3-like [Saccoglossus kowalevskii]
CI01000087_01603457_01630034.mRNA	--	--	--	--	[W]	Extracellular structures	EGF-like domain-containing protein D1044.2 (Precursor) GN=D1044.2 OS=Caenorhabditis elegans PE=3 SV=2	hypothetical protein BRAFLDRAFT_199125 [Branchiostoma floridae]
CI01000184_00270658_00284185.mRNA	[P]	Inorganic ion transport and metabolism	Molecular Function: voltage-gated potassium channel activity (GO:0005249);; Biological Process: potassium ion transport (GO:0006813);; Cellular Component: voltage-gated potassium channel complex (GO:0008076);; Biological Process: sleep (GO:0030431);; Biological Process: transmembrane transport (GO:0055085);;	--	[P]	Inorganic ion transport and metabolism	Potassium voltage-gated channel protein Shaw GN=Shaw OS=Drosophila melanogaster (Fruit fly) PE=2 SV=1	PREDICTED: potassium voltage-gated channel protein Shaw [Microplitis demolitor]
CI01000352_00750573_00754207.mRNA	[L]	Replication, recombination and repair	--	--	[R]	General function prediction only	Endonuclease GN=pol OS=Drosophila melanogaster (Fruit fly) PE=3 SV=1	hypothetical protein TcasGA2_TC006868 [Tribolium castaneum]
CI01000184_00963463_00981338.mRNA	--	--	Cellular Component: microtubule cytoskeleton (GO:0015630);; Cellular Component: cytoskeletal part (GO:0044430);;	K16573|0.0e+00|dre:100329494|K16573 gamma-tubulin complex component 6 | (RefSeq) tubgcp6; tubulin, gamma complex associated protein 6	[Z]	Cytoskeleton	Gamma-tubulin complex component 4 homolog GN=Grip75 OS=Drosophila melanogaster (Fruit fly) PE=1 SV=2	predicted protein [Nematostella vectensis]
CI01000087_00937781_01037325.mRNA	--	--	Molecular Function: DNA binding (GO:0003677);; Cellular Component: nucleus (GO:0005634);; Biological Process: regulation of transcription, DNA-templated (GO:0006355);; Biological Process: multicellular organism development (GO:0007275);; Molecular Function: metal ion binding (GO:0046872);; Molecular Function: protein dimerization activity (GO:0046983);;	K09103|0.0e+00|dre:567751|K09103 early B-cell factor | (RefSeq) ebf3a, ebf3, zgc:158829; early B-cell factor 3a	[K]	Transcription	Transcription factor collier GN=kn OS=Drosophila melanogaster (Fruit fly) PE=2 SV=2	putative transcription factor Coe [Branchiostoma floridae]
CI01000087_01415904_01431388.mRNA	--	--	--	--	--	--	--	hypothetical protein BRAFLDRAFT_102062 [Branchiostoma floridae]
CI01000087_01461641_01475749.mRNA	[Z]	Cytoskeleton	Molecular Function: nucleotide binding (GO:0000166);; Cellular Component: microtubule cytoskeleton (GO:0015630);; Cellular Component: protein-containing complex (GO:0043234);; Cellular Component: cytoskeletal part (GO:0044430);;	K10396|0.0e+00|dre:334108|K10396 kinesin family member 5 | (RefSeq) kif5bb, wu:fi31h03; kinesin family member 5B, b	[Z]	Cytoskeleton	Kinesin heavy chain OS=Doryteuthis pealeii (Longfin inshore squid) PE=2 SV=1	RecName: Full=Kinesin heavy chain [Doryteuthis pealeii]
CI01000352_01052455_01113533.mRNA	[V]	Defense mechanisms	--	K05641|0.0e+00|mze:101476448|K05641 ATP-binding cassette, subfamily A (ABC1), member 1 | (RefSeq) ATP-binding cassette sub-family A member 1-like	[IR]	--	ABC transporter A family member 5 GN=abcA5 OS=Dictyostelium discoideum (Slime mold) PE=3 SV=1	PREDICTED: ATP-binding cassette sub-family A member 1-like [Ciona intestinalis]
CI01000190_00644201_00679344.mRNA	--	--	Molecular Function: transferase activity (GO:0016740);;	K11718|0.0e+00|dre:553288|K11718 UDP-glucose:glycoprotein glucosyltransferase [EC:2.4.1.-] | (RefSeq) uggt1, zgc:152896; UDP-glucose glycoprotein glucosyltransferase 1	[G]	Carbohydrate transport and metabolism	UDP-glucose:glycoprotein glucosyltransferase (Precursor) GN=Ugt OS=Drosophila melanogaster (Fruit fly) PE=1 SV=2	hypothetical protein BRAFLDRAFT_65560 [Branchiostoma floridae]
CI01000262_00018185_00022768.mRNA	--	--	Molecular Function: nucleotide binding (GO:0000166);; Molecular Function: catalytic activity (GO:0003824);;	--	--	--	Protein SEY1 homolog {ECO:0000255|HAMAP-Rule:MF_03109} GN=DDB_0206311 OS=Dictyostelium discoideum (Slime mold) PE=3 SV=1	hypothetical protein DAPPUDRAFT_306162 [Daphnia pulex]
CI01000184_00753400_00766939.mRNA	--	--	--	--	--	--	--	hypothetical protein BRAFLDRAFT_230693 [Branchiostoma floridae]
CI01000190_00502934_00503458.mRNA	--	--	Biological Process: primary branching, open tracheal system (GO:0007428);; Biological Process: fibroblast growth factor receptor signaling pathway (GO:0008543);; Biological Process: imaginal disc-derived wing margin morphogenesis (GO:0008587);; Biological Process: heparan sulfate proteoglycan biosynthetic process (GO:0015012);; Cellular Component: integral component of membrane (GO:0016021);; Mol…	K02514|1.5e-95|dre:553162|K02514 heparan sulfate 6-O-sulfotransferase HS6ST1 [EC:2.8.2.-] | (RefSeq) hs6st1a, hs6st1, zgc:110038; heparan sulfate 6-O-sulfotransferase 1a	[MG]	--	--	hypothetical protein BRAFLDRAFT_212789 [Branchiostoma floridae]
CI01000184_00215012_00216175.mRNA	--	--	--	--	--	--	--	hypothetical protein TcasGA2_TC002229 [Tribolium castaneum]
CI01085134_00000176_00004739.mRNA	[G]	Carbohydrate transport and metabolism	Biological Process: metabolic process (GO:0008152);; Molecular Function: kinase activity (GO:0016301);; Molecular Function: phosphotransferase activity, alcohol group as acceptor (GO:0016773);;	K00854|2.0e-111|dre:393350|K00854 xylulokinase [EC:2.7.1.17] | (RefSeq) xylb, zgc:64119; xylulokinase homolog (H. influenzae)	[G]	Carbohydrate transport and metabolism	Uncharacterized sugar kinase R08D7.7 GN=R08D7.7 OS=Caenorhabditis elegans PE=3 SV=4	PREDICTED: LOW QUALITY PROTEIN: xylulose kinase-like [Saccoglossus kowalevskii]
CI01000352_00553364_00555334.mRNA	--	--	Molecular Function: hydrolase activity (GO:0016787);;	--	[E]	Amino acid transport and metabolism	Trypsin-7 (Precursor) GN=TRYP7 OS=Anopheles gambiae (African malaria mosquito) PE=2 SV=2	hypothetical protein BRAFLDRAFT_119701 [Branchiostoma floridae]
CI01000136_00901649_00907450.mRNA	--	--	--	--	[R]	General function prediction only	--	--
CI01000240_00073885_00081319.mRNA	[O]	Posttranslational modification, protein turnover, chaperones	Biological Process: mitotic M phase (GO:0000087);; Cellular Component: condensed nuclear chromosome, centromeric region (GO:0000780);; Cellular Component: condensed chromosome outer kinetochore (GO:0000940);; Molecular Function: protein binding (GO:0005515);; Cellular Component: nucleolus (GO:0005730);; Biological Process: tricarboxylic acid cycle (GO:0006099);; Biological Process: protein import…	K12160|2.8e-43|dre:445027|K12160 small ubiquitin-related modifier | (RefSeq) sumo2b, sumo2, zgc:92241; small ubiquitin-like modifier 2b	[O]	Posttranslational modification, protein turnover, chaperones	Small ubiquitin-related modifier (Precursor) GN=smo-1 OS=Caenorhabditis elegans PE=1 SV=1	PREDICTED: small ubiquitin-related modifier 2-like [Ciona intestinalis]
CI01000184_00258822_00262998.mRNA	--	--	--	K15421|3.2e-113|dre:565673|K15421 secretion-regulating guanine nucleotide exchange factor | (RefSeq) sergef; secretion regulating guanine nucleotide exchange factor	[S]	Function unknown	X-linked retinitis pigmentosa GTPase regulator homolog GN=glo-4 OS=Caenorhabditis elegans PE=1 SV=2	PREDICTED: secretion-regulating guanine nucleotide exchange factor-like [Saccoglossus kowalevskii]
CI01000184_00340384_00342554.mRNA	--	--	--	K01793|0.0e+00|dre:405776|K01793 heparosan-N-sulfate-glucuronate 5-epimerase [EC:5.1.3.17] | (RefSeq) glcea, glcel, sb:eu394, zgc:136701; glucuronic acid epimerase a	[G]	Carbohydrate transport and metabolism	D-glucuronyl C5-epimerase GN=hse-5 OS=Caenorhabditis elegans PE=1 SV=2	PREDICTED: D-glucuronyl C5-epimerase-like isoform X1 [Saccoglossus kowalevskii]
CI01000136_01072622_01097936.mRNA	--	--	--	--	[WV]	--	Hemocytin (Precursor) OS=Bombyx mori (Silk moth) PE=2 SV=1	predicted protein [Nematostella vectensis]
CI01000240_00200982_00206694.mRNA	--	--	--	--	--	--	--	PREDICTED: verrucotoxin subunit beta-like [Amphimedon queenslandica]
CI01000352_01995444_02018061.mRNA	--	--	--	K17849|0.0e+00|dre:101885095|K17849 E3 ubiquitin-protein ligase HECTD4 [EC:2.3.2.26] | (RefSeq) hectd4; HECT domain E3 ubiquitin protein ligase 4	--	--	--	PREDICTED: LOW QUALITY PROTEIN: probable E3 ubiquitin-protein ligase HECTD4-like [Saccoglossus kowalevskii]
CI01000184_00344733_00359200.mRNA	[R]	General function prediction only	--	K17985|0.0e+00|dre:559106|K17985 activating molecule in BECN1-regulated autophagy protein 1 | (RefSeq) ambra1b, im:7146310; autophagy/beclin-1 regulator 1b	[R]	General function prediction only	Protein will die slowly GN=wds OS=Drosophila melanogaster (Fruit fly) PE=1 SV=1	PREDICTED: activating molecule in BECN1-regulated autophagy protein 1-like [Saccoglossus kowalevskii]
CI01000240_00189762_00194516.mRNA	--	--	Molecular Function: nucleotide binding (GO:0000166);; Molecular Function: catalytic activity (GO:0003824);;	--	--	--	Protein SEY1 homolog GN=GL50803_32509 OS=Giardia intestinalis (strain ATCC 50803 / WB clone C6) PE=3 SV=1	hypothetical protein DAPPUDRAFT_119323 [Daphnia pulex]
CI01000136_00893622_00899766.mRNA	--	--	Molecular Function: structural constituent of ribosome (GO:0003735);; Cellular Component: ribosome (GO:0005840);; Biological Process: translation (GO:0006412);;	K02923|6.2e-30|acs:107982400|K02923 large subunit ribosomal protein L38e | (RefSeq) rpl38; ribosomal protein L38	[J]	Translation, ribosomal structure and biogenesis	60S ribosomal protein L38 GN=RPL38 OS=Branchiostoma belcheri (Amphioxus) PE=3 SV=1	ribosomal protein L38 [Perkinsus olseni]
CI01000352_00271117_00271978.mRNA	--	--	--	--	--	--	--	Zinc finger BED domain-containing protein, partial [Cerapachys biroi]
CI01000087_01454236_01456589.mRNA	--	--	--	--	[O]	Posttranslational modification, protein turnover, chaperones	--	hypothetical protein BRAFLDRAFT_67192 [Branchiostoma floridae]
CI01000352_01119562_01209513.mRNA	[V]	Defense mechanisms	--	--	[IR]	--	ABC transporter A family member 2 GN=abcA2 OS=Dictyostelium discoideum (Slime mold) PE=3 SV=1	hypothetical protein CAPTEDRAFT_226736 [Capitella teleta]
CI01114229_00000039_00000613.mRNA	--	--	--	--	--	--	Scavenger receptor cysteine-rich domain superfamily protein {ECO:0000312|EMBL:BAK39578.1} (Precursor) OS=Patiria pectinifera (Starfish) PE=1 SV=1	hypothetical protein BRAFLDRAFT_258288 [Branchiostoma floridae]
CI01000262_00146195_00150607.mRNA	--	--	--	--	--	--	--	hypothetical protein DAPPUDRAFT_119323 [Daphnia pulex]
CI01000352_00634969_00695429.mRNA	--	--	--	--	[RP]	--	--	--
CI01000136_00012060_00014460.mRNA	--	--	Molecular Function: [heparan sulfate]-glucosamine 3-sulfotransferase 1 activity (GO:0008467);;	K07809|3.6e-90|dre:100329339|K07809 [heparan sulfate]-glucosamine 3-sulfotransferase 3 [EC:2.8.2.30] | (RefSeq) hs3st3a1; si:ch211-216b21.2	[O]	Posttranslational modification, protein turnover, chaperones	--	hypothetical protein LOTGIDRAFT_154557 [Lottia gigantea]
CI01000184_00480863_00497652.mRNA	--	--	--	--	[Z]	Cytoskeleton	Myosin-J heavy chain GN=myoJ OS=Dictyostelium discoideum (Slime mold) PE=3 SV=2	hypothetical protein LOTGIDRAFT_122399, partial [Lottia gigantea]
CI01072320_00000766_00000930.mRNA	--	--	Molecular Function: phosphoric diester hydrolase activity (GO:0008081);; Biological Process: metabolic process (GO:0008152);; Molecular Function: metal ion binding (GO:0046872);;	--	[S]	Function unknown	Uncharacterized protein ZK177.8 GN=ZK177.8 OS=Caenorhabditis elegans PE=4 SV=2	hypothetical protein TRIADDRAFT_18236 [Trichoplax adhaerens]
CI01000352_02201148_02205534.mRNA	--	--	--	K05402|1.7e-64|dre:336876|K05402 toll-interacting protein | (RefSeq) tollip, fk22a02, im:7145391, wu:fk22a02, zgc:76985; toll interacting protein	--	--	--	Toll-interacting protein [Apostichopus japonicus]
