# Supplementary material for: Selection of functional EPHB2 genotypes from ENU mutated grass carp treated with GCRV
Source: BMC Genomics. 2021 Jul 7;22:516. doi: 10.1186/s12864-021-07858-x (PMC8265083; doi:10.1186/s12864-021-07858-x)
Supplement: Supplementary file 4 — Additional file 4. [file 12864_2021_7858_MOESM4_ESM.xls]

Ctenopharyngodon_idellus_2. topGO_BP (Biological process)
GO.ID	Term	Annotated	Significant	Expected	KS
GO:0006351	transcription, DNA-templated	511	3	3.97	0.0016
GO:0034645	cellular macromolecule biosynthetic proc...	752	6	5.84	0.0039
GO:0048732	gland development	40	1	0.31	0.0043
GO:0022416	chaeta development	29	1	0.23	0.005
GO:0007169	transmembrane receptor protein tyrosine ...	26	1	0.2	0.0076
GO:0048542	lymph gland development	10	1	0.08	0.0109
GO:0035220	wing disc development	99	2	0.77	0.0114
GO:0010467	gene expression	772	6	6	0.0118
GO:0007444	imaginal disc development	135	3	1.05	0.012
GO:0007446	imaginal disc growth	13	2	0.1	0.0123
GO:0048584	positive regulation of response to stimu...	20	1	0.16	0.0133
GO:0009967	positive regulation of signal transducti...	16	1	0.12	0.0138
GO:0044267	cellular protein metabolic process	628	5	4.88	0.0139
GO:0009072	aromatic amino acid family metabolic pro...	12	1	0.09	0.0166
GO:0048646	anatomical structure formation involved ...	101	3	0.78	0.0173
GO:0050794	regulation of cellular process	1458	12	11.32	0.0185
GO:0048232	male gamete generation	37	1	0.29	0.0194
GO:0007283	spermatogenesis	37	1	0.29	0.0194
GO:2001141	regulation of RNA biosynthetic process	425	3	3.3	0.0202
GO:0006355	regulation of transcription, DNA-templat...	425	3	3.3	0.0202
GO:0071310	cellular response to organic substance	61	2	0.47	0.0204
GO:0050896	response to stimulus	1174	13	9.12	0.0205
GO:0007165	signal transduction	801	9	6.22	0.0214
GO:0007154	cell communication	962	9	7.47	0.022
GO:0006412	translation	175	2	1.36	0.0223
GO:0035265	organ growth	16	2	0.12	0.0227
GO:0051252	regulation of RNA metabolic process	434	3	3.37	0.0242
GO:0023056	positive regulation of signaling	21	1	0.16	0.0243
GO:0010647	positive regulation of cell communicatio...	21	1	0.16	0.0243
GO:0019538	protein metabolic process	708	6	5.5	0.0255
GO:0046620	regulation of organ growth	14	2	0.11	0.0256
GO:0023052	signaling	944	9	7.33	0.0266
GO:0044700	single organism signaling	944	9	7.33	0.0266
GO:0071495	cellular response to endogenous stimulus	50	2	0.39	0.0277
GO:0009100	glycoprotein metabolic process	35	1	0.27	0.0289
GO:0009101	glycoprotein biosynthetic process	35	1	0.27	0.0289
GO:0019219	regulation of nucleobase-containing comp...	473	4	3.67	0.029
GO:0006099	tricarboxylic acid cycle	19	1	0.15	0.029
GO:0051171	regulation of nitrogen compound metaboli...	476	4	3.7	0.0303
GO:0065007	biological regulation	1682	13	13.06	0.0332
GO:0002009	morphogenesis of an epithelium	101	1	0.78	0.034
GO:0031323	regulation of cellular metabolic process	530	5	4.12	0.034
GO:0048667	cell morphogenesis involved in neuron di...	116	1	0.9	0.0346
GO:0051169	nuclear transport	20	2	0.16	0.0349
GO:0006913	nucleocytoplasmic transport	20	2	0.16	0.0349
GO:0001654	eye development	116	1	0.9	0.0355
GO:0048729	tissue morphogenesis	107	1	0.83	0.0368
GO:0055114	oxidation-reduction process	189	3	1.47	0.037
GO:0042330	taxis	118	1	0.92	0.0384
GO:0070887	cellular response to chemical stimulus	70	2	0.54	0.0392
GO:0009719	response to endogenous stimulus	52	2	0.4	0.0418
GO:0009060	aerobic respiration	20	1	0.16	0.042
GO:0030182	neuron differentiation	202	2	1.57	0.0421
GO:0009888	tissue development	178	4	1.38	0.0422
GO:0008587	imaginal disc-derived wing margin morpho...	18	2	0.14	0.0426
GO:0043062	extracellular structure organization	8	1	0.06	0.0446
GO:0009653	anatomical structure morphogenesis	419	7	3.25	0.0447
GO:0045570	regulation of imaginal disc growth	7	2	0.05	0.0471
GO:0007472	wing disc morphogenesis	81	2	0.63	0.049
GO:0007291	sperm individualization	15	1	0.12	0.0497
GO:0042430	indole-containing compound metabolic pro...	7	1	0.05	0.0512
GO:0008283	cell proliferation	59	1	0.46	0.052
GO:0019222	regulation of metabolic process	569	5	4.42	0.0525
GO:0042221	response to chemical	208	2	1.62	0.0527
GO:0048813	dendrite morphogenesis	34	1	0.26	0.0539
GO:0000904	cell morphogenesis involved in different...	121	1	0.94	0.0543
GO:0051716	cellular response to stimulus	872	9	6.77	0.0548
GO:0043623	cellular protein complex assembly	55	2	0.43	0.0569
GO:0007349	cellularization	26	1	0.2	0.0575
GO:0022008	neurogenesis	264	2	2.05	0.059
GO:0007423	sensory organ development	136	2	1.06	0.0619
GO:0010556	regulation of macromolecule biosynthetic...	449	3	3.49	0.0624
GO:2000112	regulation of cellular macromolecule bio...	449	3	3.49	0.0624
GO:0002376	immune system process	50	1	0.39	0.0624
GO:0007476	imaginal disc-derived wing morphogenesis	80	2	0.62	0.0634
GO:0080090	regulation of primary metabolic process	520	5	4.04	0.0643
GO:0070848	response to growth factor	18	2	0.14	0.069
GO:0071363	cellular response to growth factor stimu...	18	2	0.14	0.069
GO:0009889	regulation of biosynthetic process	454	3	3.53	0.0692
GO:0031326	regulation of cellular biosynthetic proc...	454	3	3.53	0.0692
GO:0048749	compound eye development	113	1	0.88	0.0697
GO:0007293	germarium-derived egg chamber formation	17	1	0.13	0.0707
GO:0032990	cell part morphogenesis	136	2	1.06	0.0713
GO:0048858	cell projection morphogenesis	136	2	1.06	0.0713
GO:0006816	calcium ion transport	38	1	0.3	0.0746
GO:0060429	epithelium development	133	3	1.03	0.0769
GO:0009966	regulation of signal transduction	121	2	0.94	0.0793
GO:1901137	carbohydrate derivative biosynthetic pro...	93	1	0.72	0.0797
GO:0048812	neuron projection morphogenesis	133	2	1.03	0.0809
GO:0016358	dendrite development	35	1	0.27	0.0846
GO:0010468	regulation of gene expression	485	4	3.77	0.085
GO:0031175	neuron projection development	135	2	1.05	0.0853
GO:0050789	regulation of biological process	1571	12	12.2	0.0876
GO:0060255	regulation of macromolecule metabolic pr...	511	5	3.97	0.0892
GO:0010033	response to organic substance	83	2	0.64	0.0914
GO:0000165	MAPK cascade	39	1	0.3	0.0926
GO:0009629	response to gravity	6	1	0.05	0.0929
GO:0042332	gravitaxis	6	1	0.05	0.0929
GO:1902593	single-organism nuclear import	14	2	0.11	0.0958
GO:0006606	protein import into nucleus	14	2	0.11	0.0958
GO:0051170	nuclear import	14	2	0.11	0.0958
GO:0044744	protein targeting to nucleus	14	2	0.11	0.0958
GO:0048869	cellular developmental process	417	5	3.24	0.0977
GO:0043412	macromolecule modification	393	3	3.05	0.0988
GO:0009605	response to external stimulus	190	1	1.48	0.1019
GO:0044707	single-multicellular organism process	802	11	6.23	0.1053
GO:0048569	post-embryonic organ development	113	2	0.88	0.1062
GO:0048638	regulation of developmental growth	31	2	0.24	0.1081
GO:0007186	G-protein coupled receptor signaling pat...	161	1	1.25	0.1085
GO:0007409	axonogenesis	96	1	0.75	0.1093
GO:0035120	post-embryonic appendage morphogenesis	90	2	0.7	0.1116
GO:0070838	divalent metal ion transport	43	1	0.33	0.1134
GO:0072511	divalent inorganic cation transport	43	1	0.33	0.1134
GO:0023014	signal transduction by phosphorylation	41	1	0.32	0.1139
GO:0015980	energy derivation by oxidation of organi...	31	1	0.24	0.1161
GO:0048583	regulation of response to stimulus	158	2	1.23	0.1168
GO:0061564	axon development	98	1	0.76	0.1176
GO:0048699	generation of neurons	218	2	1.69	0.1177
GO:0007300	ovarian nurse cell to oocyte transport	7	1	0.05	0.1186
GO:0030154	cell differentiation	400	5	3.11	0.1198
GO:0018958	phenol-containing compound metabolic pro...	13	1	0.1	0.121
GO:0000278	mitotic cell cycle	83	1	0.64	0.1216
GO:0006950	response to stress	172	1	1.34	0.1228
GO:0032501	multicellular organismal process	822	11	6.38	0.1235
GO:0045893	positive regulation of transcription, DN...	49	1	0.38	0.1257
GO:0007275	multicellular organismal development	706	10	5.48	0.1257
GO:0060070	canonical Wnt signaling pathway	10	1	0.08	0.1284
GO:0009886	post-embryonic morphogenesis	110	2	0.85	0.1285
GO:0048707	instar larval or pupal morphogenesis	110	2	0.85	0.1285
GO:1903047	mitotic cell cycle process	69	1	0.54	0.129
GO:0032502	developmental process	778	10	6.04	0.1309
GO:0045333	cellular respiration	28	1	0.22	0.1314
GO:0010628	positive regulation of gene expression	50	1	0.39	0.1315
GO:0051704	multi-organism process	201	4	1.56	0.1319
GO:0048666	neuron development	164	2	1.27	0.1331
GO:0044767	single-organism developmental process	756	10	5.87	0.1345
GO:0036211	protein modification process	372	3	2.89	0.1348
GO:0006464	cellular protein modification process	372	3	2.89	0.1348
GO:0040011	locomotion	245	1	1.9	0.1349
GO:0007286	spermatid development	22	1	0.17	0.1352
GO:0048515	spermatid differentiation	22	1	0.17	0.1352
GO:0002165	instar larval or pupal development	116	3	0.9	0.1365
GO:0042440	pigment metabolic process	23	1	0.18	0.1366
GO:0019953	sexual reproduction	152	4	1.18	0.1382
GO:0044703	multi-organism reproductive process	164	4	1.27	0.1432
GO:0016070	RNA metabolic process	617	3	4.79	0.1441
GO:0022414	reproductive process	200	4	1.55	0.1515
GO:0048856	anatomical structure development	660	9	5.13	0.1524
GO:0006812	cation transport	165	2	1.28	0.1527
GO:0007560	imaginal disc morphogenesis	105	2	0.82	0.1544
GO:0048563	post-embryonic organ morphogenesis	105	2	0.82	0.1544
GO:0007552	metamorphosis	111	2	0.86	0.1558
GO:0040008	regulation of growth	101	2	0.78	0.1573
GO:0071560	cellular response to transforming growth...	14	1	0.11	0.1584
GO:0071559	response to transforming growth factor b...	14	1	0.11	0.1584
GO:0044702	single organism reproductive process	167	4	1.3	0.1624
GO:0044699	single-organism process	2737	26	21.26	0.1638
GO:0017038	protein import	17	2	0.13	0.1641
GO:0090092	regulation of transmembrane receptor pro...	6	1	0.05	0.1653
GO:0060828	regulation of canonical Wnt signaling pa...	6	1	0.05	0.1653
GO:0048468	cell development	290	5	2.25	0.1672
GO:0046843	dorsal appendage formation	17	2	0.13	0.1673
GO:0048589	developmental growth	80	2	0.62	0.1686
GO:0035114	imaginal disc-derived appendage morphoge...	96	2	0.75	0.1722
GO:0048737	imaginal disc-derived appendage developm...	98	2	0.76	0.1727
GO:0010646	regulation of cell communication	150	2	1.17	0.1771
GO:0030030	cell projection organization	162	2	1.26	0.1773
GO:0007166	cell surface receptor signaling pathway	292	2	2.27	0.1791
GO:0007178	transmembrane receptor protein serine/th...	28	1	0.22	0.1806
GO:0007276	gamete generation	133	4	1.03	0.1878
GO:0048519	negative regulation of biological proces...	213	1	1.65	0.1883
GO:0007399	nervous system development	337	2	2.62	0.191
GO:0008101	decapentaplegic signaling pathway	11	1	0.09	0.1964
GO:0030855	epithelial cell differentiation	48	2	0.37	0.1986
GO:0007051	spindle organization	30	1	0.23	0.2019
GO:0048609	multicellular organismal reproductive pr...	157	4	1.22	0.2019
GO:0002520	immune system development	19	1	0.15	0.2025
GO:0048534	hematopoietic or lymphoid organ developm...	19	1	0.15	0.2025
GO:0050793	regulation of developmental process	145	2	1.13	0.2071
GO:0035107	appendage morphogenesis	97	2	0.75	0.2079
GO:0048736	appendage development	99	2	0.77	0.208
GO:0040007	growth	175	2	1.36	0.2094
GO:0009887	organ morphogenesis	200	2	1.55	0.2124
GO:0016482	cytoplasmic transport	38	2	0.3	0.2148
GO:0000902	cell morphogenesis	165	2	1.28	0.2156
GO:0007306	eggshell chorion assembly	18	2	0.14	0.2156
GO:0007292	female gamete generation	106	4	0.82	0.2159
GO:0070647	protein modification by small protein co...	34	1	0.26	0.2204
GO:0023051	regulation of signaling	152	2	1.18	0.2221
GO:0051179	localization	963	6	7.48	0.2245
GO:0030001	metal ion transport	123	2	0.96	0.2312
GO:0022412	cellular process involved in reproductio...	118	4	0.92	0.2357
GO:0035556	intracellular signal transduction	254	4	1.97	0.2427
GO:0048477	oogenesis	98	4	0.76	0.2432
GO:1901135	carbohydrate derivative metabolic proces...	255	1	1.98	0.2471
GO:0044710	single-organism metabolic process	784	7	6.09	0.2493
GO:0000003	reproduction	199	4	1.55	0.2496
GO:0007167	enzyme linked receptor protein signaling...	51	1	0.4	0.251
GO:0035295	tube development	53	1	0.41	0.2511
GO:0009790	embryo development	213	3	1.65	0.2538
GO:0032504	multicellular organism reproduction	158	4	1.23	0.2549
GO:0031401	positive regulation of protein modificat...	11	1	0.09	0.2562
GO:0006091	generation of precursor metabolites and ...	60	1	0.47	0.2571
GO:0003006	developmental process involved in reprod...	153	4	1.19	0.2595
GO:0033036	macromolecule localization	237	2	1.84	0.261
GO:0048731	system development	517	7	4.02	0.261
GO:0010927	cellular component assembly involved in ...	36	2	0.28	0.2612
GO:0048469	cell maturation	39	1	0.3	0.2614
GO:0060562	epithelial tube morphogenesis	30	1	0.23	0.2656
GO:0007052	mitotic spindle organization	25	1	0.19	0.2666
GO:0030111	regulation of Wnt signaling pathway	13	1	0.1	0.2762
GO:0007308	oocyte construction	26	1	0.2	0.2801
GO:0007309	oocyte axis specification	26	1	0.2	0.2801
GO:0032989	cellular component morphogenesis	189	3	1.47	0.2819
GO:0060538	skeletal muscle organ development	12	1	0.09	0.2823
GO:0065008	regulation of biological quality	255	1	1.98	0.2865
GO:0007314	oocyte anterior/posterior axis specifica...	23	1	0.18	0.2869
GO:0007424	open tracheal system development	62	1	0.48	0.2906
GO:0045935	positive regulation of nucleobase-contai...	55	1	0.43	0.2931
GO:0007304	chorion-containing eggshell formation	20	2	0.16	0.2943
GO:0030703	eggshell formation	20	2	0.16	0.2943
GO:0016571	histone methylation	11	1	0.09	0.2966
GO:0044271	cellular nitrogen compound biosynthetic ...	598	5	4.64	0.2994
GO:0007281	germ cell development	112	4	0.87	0.3009
GO:0048513	organ development	351	6	2.73	0.302
GO:0046148	pigment biosynthetic process	9	1	0.07	0.3047
GO:0010604	positive regulation of macromolecule met...	74	2	0.57	0.3057
GO:1902680	positive regulation of RNA biosynthetic ...	53	1	0.41	0.309
GO:0051254	positive regulation of RNA metabolic pro...	53	1	0.41	0.309
GO:0051090	regulation of sequence-specific DNA bind...	15	1	0.12	0.309
GO:0008213	protein alkylation	14	1	0.11	0.3092
GO:0006479	protein methylation	14	1	0.11	0.3092
GO:0051186	cofactor metabolic process	34	1	0.26	0.3127
GO:0018193	peptidyl-amino acid modification	66	1	0.51	0.3131
GO:1902531	regulation of intracellular signal trans...	56	1	0.43	0.3137
GO:0009798	axis specification	42	1	0.33	0.3215
GO:0006811	ion transport	285	3	2.21	0.323
GO:0019438	aromatic compound biosynthetic process	591	5	4.59	0.3242
GO:0006813	potassium ion transport	58	1	0.45	0.3258
GO:0006814	sodium ion transport	13	1	0.1	0.3267
GO:0033365	protein localization to organelle	33	2	0.26	0.3269
GO:0007417	central nervous system development	79	1	0.61	0.327
GO:2000026	regulation of multicellular organismal d...	116	2	0.9	0.3283
GO:0051173	positive regulation of nitrogen compound...	58	1	0.45	0.3323
GO:0006796	phosphate-containing compound metabolic ...	666	1	5.17	0.3332
GO:0009791	post-embryonic development	172	3	1.34	0.3344
GO:0009893	positive regulation of metabolic process	81	2	0.63	0.3351
GO:0001763	morphogenesis of a branching structure	16	1	0.12	0.3361
GO:0061138	morphogenesis of a branching epithelium	16	1	0.12	0.3361
GO:0048754	branching morphogenesis of an epithelial...	16	1	0.12	0.3361
GO:0060446	branching involved in open tracheal syst...	16	1	0.12	0.3361
GO:1901615	organic hydroxy compound metabolic proce...	31	1	0.24	0.338
GO:0034968	histone lysine methylation	9	1	0.07	0.3391
GO:0006605	protein targeting	26	2	0.2	0.3397
GO:0048522	positive regulation of cellular process	153	2	1.19	0.3404
GO:0006793	phosphorus metabolic process	668	1	5.19	0.3451
GO:0051347	positive regulation of transferase activ...	10	1	0.08	0.3453
GO:0045860	positive regulation of protein kinase ac...	10	1	0.08	0.3453
GO:0001934	positive regulation of protein phosphory...	10	1	0.08	0.3453
GO:0033674	positive regulation of kinase activity	10	1	0.08	0.3453
GO:0021700	developmental maturation	44	1	0.34	0.3478
GO:0071702	organic substance transport	212	2	1.65	0.354
GO:1901564	organonitrogen compound metabolic proces...	343	2	2.66	0.3548
GO:0007389	pattern specification process	131	3	1.02	0.3551
GO:0051649	establishment of localization in cell	211	2	1.64	0.3582
GO:0060541	respiratory system development	63	1	0.49	0.36
GO:0035239	tube morphogenesis	35	1	0.27	0.3646
GO:0006897	endocytosis	91	1	0.71	0.3697
GO:0072594	establishment of protein localization to...	25	2	0.19	0.3701
GO:0051641	cellular localization	233	2	1.81	0.372
GO:0016055	Wnt signaling pathway	36	1	0.28	0.3783
GO:0007005	mitochondrion organization	24	1	0.19	0.3789
GO:1902533	positive regulation of intracellular sig...	7	1	0.05	0.3793
GO:0006909	phagocytosis	54	1	0.42	0.3793
GO:0031325	positive regulation of cellular metaboli...	80	2	0.62	0.3848
GO:0030431	sleep	11	1	0.09	0.3863
GO:0044763	single-organism cellular process	2071	17	16.09	0.3938
GO:0051234	establishment of localization	861	6	6.69	0.4011
GO:0015672	monovalent inorganic cation transport	95	2	0.74	0.4056
GO:0018130	heterocycle biosynthetic process	598	5	4.64	0.4095
GO:0051188	cofactor biosynthetic process	26	1	0.2	0.4099
GO:0055088	lipid homeostasis	6	1	0.05	0.4103
GO:0051056	regulation of small GTPase mediated sign...	40	1	0.31	0.4129
GO:0009948	anterior/posterior axis specification	35	1	0.27	0.4198
GO:0008358	maternal determination of anterior/poste...	24	1	0.19	0.4229
GO:1901362	organic cyclic compound biosynthetic pro...	601	5	4.67	0.4291
GO:0010557	positive regulation of macromolecule bio...	62	1	0.48	0.431
GO:0034654	nucleobase-containing compound biosynthe...	578	3	4.49	0.4328
GO:0009628	response to abiotic stimulus	93	1	0.72	0.4364
GO:0051094	positive regulation of developmental pro...	30	1	0.23	0.439
GO:0006810	transport	842	6	6.54	0.4394
GO:0009891	positive regulation of biosynthetic proc...	67	1	0.52	0.4487
GO:0031328	positive regulation of cellular biosynth...	67	1	0.52	0.4487
GO:0043414	macromolecule methylation	19	1	0.15	0.4519
GO:0061061	muscle structure development	66	1	0.51	0.4626
GO:0016203	muscle attachment	10	1	0.08	0.4633
GO:0030707	ovarian follicle cell development	35	2	0.27	0.4646
GO:0002065	columnar/cuboidal epithelial cell differ...	35	2	0.27	0.4646
GO:0002066	columnar/cuboidal epithelial cell develo...	35	2	0.27	0.4646
GO:0008104	protein localization	207	2	1.61	0.4677
GO:0035282	segmentation	68	1	0.53	0.4797
GO:0031399	regulation of protein modification proce...	21	1	0.16	0.4851
GO:1902582	single-organism intracellular transport	72	2	0.56	0.4875
GO:0048518	positive regulation of biological proces...	215	2	1.67	0.4967
GO:0051240	positive regulation of multicellular org...	28	1	0.22	0.498
GO:0002064	epithelial cell development	37	2	0.29	0.499
GO:0001932	regulation of protein phosphorylation	20	1	0.16	0.5022
GO:0043085	positive regulation of catalytic activit...	34	1	0.26	0.5026
GO:0032270	positive regulation of cellular protein ...	20	1	0.16	0.5137
GO:0051247	positive regulation of protein metabolic...	20	1	0.16	0.5137
GO:0048599	oocyte development	31	1	0.24	0.5181
GO:0009058	biosynthetic process	933	8	7.25	0.5199
GO:0009892	negative regulation of metabolic process	90	1	0.7	0.533
GO:0042592	homeostatic process	57	1	0.44	0.5353
GO:0016192	vesicle-mediated transport	182	1	1.41	0.5413
GO:0042325	regulation of phosphorylation	31	1	0.24	0.5445
GO:0051338	regulation of transferase activity	17	1	0.13	0.5449
GO:0045859	regulation of protein kinase activity	17	1	0.13	0.5449
GO:0043549	regulation of kinase activity	17	1	0.13	0.5449
GO:0048639	positive regulation of developmental gro...	10	1	0.08	0.548
GO:0018205	peptidyl-lysine modification	23	1	0.18	0.551
GO:0044281	small molecule metabolic process	424	2	3.29	0.5608
GO:0003002	regionalization	109	2	0.85	0.5614
GO:0009952	anterior/posterior pattern specification	50	2	0.39	0.5631
GO:0009994	oocyte differentiation	33	1	0.26	0.5705
GO:0000578	embryonic axis specification	30	1	0.23	0.5763
GO:0008595	anterior/posterior axis specification, e...	30	1	0.23	0.5763
GO:0007351	tripartite regional subdivision	30	1	0.23	0.5763
GO:0015031	protein transport	171	2	1.33	0.5774
GO:0042327	positive regulation of phosphorylation	11	1	0.09	0.5783
GO:0032259	methylation	40	1	0.31	0.5813
GO:0007350	blastoderm segmentation	47	1	0.37	0.5865
GO:1901566	organonitrogen compound biosynthetic pro...	114	2	0.89	0.5919
GO:0007264	small GTPase mediated signal transductio...	165	1	1.28	0.5972
GO:1902589	single-organism organelle organization	222	4	1.72	0.605
GO:0071900	regulation of protein serine/threonine k...	7	1	0.05	0.6077
GO:0007010	cytoskeleton organization	159	2	1.24	0.6121
GO:0043408	regulation of MAPK cascade	11	1	0.09	0.6247
GO:0051174	regulation of phosphorus metabolic proce...	65	1	0.5	0.6308
GO:0019220	regulation of phosphate metabolic proces...	65	1	0.5	0.6308
GO:0045184	establishment of protein localization	173	2	1.34	0.6334
GO:0040029	regulation of gene expression, epigeneti...	21	1	0.16	0.6393
GO:0046578	regulation of Ras protein signal transdu...	38	1	0.3	0.6443
GO:0009880	embryonic pattern specification	51	1	0.4	0.6629
GO:0044093	positive regulation of molecular functio...	38	1	0.3	0.6631
GO:0030201	heparan sulfate proteoglycan metabolic p...	9	1	0.07	0.6709
GO:0015012	heparan sulfate proteoglycan biosyntheti...	9	1	0.07	0.6709
GO:0010562	positive regulation of phosphorus metabo...	13	1	0.1	0.6757
GO:0045937	positive regulation of phosphate metabol...	13	1	0.1	0.6757
GO:0007265	Ras protein signal transduction	49	1	0.38	0.6762
GO:0007517	muscle organ development	34	1	0.26	0.6791
GO:0010605	negative regulation of macromolecule met...	75	1	0.58	0.6867
GO:1901617	organic hydroxy compound biosynthetic pr...	13	1	0.1	0.7181
GO:0016568	chromatin modification	42	1	0.33	0.7251
GO:0051239	regulation of multicellular organismal p...	185	2	1.44	0.7259
GO:0046907	intracellular transport	125	2	0.97	0.7288
GO:0050790	regulation of catalytic activity	62	1	0.48	0.7445
GO:0006520	cellular amino acid metabolic process	106	1	0.82	0.7458
GO:0010629	negative regulation of gene expression	68	1	0.53	0.764
GO:0007017	microtubule-based process	116	2	0.9	0.7667
GO:0007049	cell cycle	168	2	1.3	0.7688
GO:0065009	regulation of molecular function	81	2	0.63	0.7775
GO:0032268	regulation of cellular protein metabolic...	43	1	0.33	0.7798
GO:0000226	microtubule cytoskeleton organization	73	2	0.57	0.798
GO:0006468	protein phosphorylation	175	1	1.36	0.8126
GO:0045927	positive regulation of growth	59	1	0.46	0.8226
GO:0006029	proteoglycan metabolic process	10	1	0.08	0.8285
GO:0030166	proteoglycan biosynthetic process	10	1	0.08	0.8285
GO:0044249	cellular biosynthetic process	891	8	6.92	0.8355
GO:0019752	carboxylic acid metabolic process	163	1	1.27	0.8367
GO:0051246	regulation of protein metabolic process	53	1	0.41	0.8479
GO:0009059	macromolecule biosynthetic process	755	6	5.86	0.8506
GO:0043436	oxoacid metabolic process	174	2	1.35	0.8627
GO:0006082	organic acid metabolic process	174	2	1.35	0.8627
GO:0022402	cell cycle process	116	2	0.9	0.864
GO:0071840	cellular component organization or bioge...	660	7	5.13	0.8645
GO:0007098	centrosome cycle	23	1	0.18	0.8685
GO:0016310	phosphorylation	342	1	2.66	0.8686
GO:0016043	cellular component organization	642	7	4.99	0.8738
GO:0044765	single-organism transport	548	6	4.26	0.8784
GO:0034613	cellular protein localization	97	2	0.75	0.8859
GO:0031023	microtubule organizing center organizati...	25	1	0.19	0.8895
GO:0051297	centrosome organization	25	1	0.19	0.8895
GO:0071822	protein complex subunit organization	234	3	1.82	0.8932
GO:0016569	covalent chromatin modification	29	1	0.23	0.9036
GO:0016570	histone modification	29	1	0.23	0.9036
GO:0006996	organelle organization	354	4	2.75	0.914
GO:0048878	chemical homeostasis	33	1	0.26	0.916
GO:0008152	metabolic process	2527	16	19.63	0.9197
GO:0006461	protein complex assembly	168	2	1.3	0.9262
GO:0070271	protein complex biogenesis	168	2	1.3	0.9262
GO:0051298	centrosome duplication	21	1	0.16	0.928
GO:0055085	transmembrane transport	155	1	1.2	0.9339
GO:0006886	intracellular protein transport	77	2	0.6	0.9367
GO:0044272	sulfur compound biosynthetic process	27	1	0.21	0.9394
GO:0043933	macromolecular complex subunit organizat...	244	3	1.9	0.9403
GO:1901576	organic substance biosynthetic process	906	8	7.04	0.953
GO:0070727	cellular macromolecule localization	108	2	0.84	0.9542
GO:0044711	single-organism biosynthetic process	166	3	1.29	0.9549
GO:0006790	sulfur compound metabolic process	40	1	0.31	0.9621
GO:0044260	cellular macromolecule metabolic process	1392	10	10.81	0.9637
GO:0051276	chromosome organization	138	1	1.07	0.9745
GO:0065003	macromolecular complex assembly	179	2	1.39	0.975
GO:0006259	DNA metabolic process	172	1	1.34	0.9762
GO:0071704	organic substance metabolic process	1991	12	15.46	0.9768
GO:0090304	nucleic acid metabolic process	803	5	6.24	0.9776
GO:0034641	cellular nitrogen compound metabolic pro...	1068	7	8.3	0.9779
GO:0046483	heterocycle metabolic process	1070	7	8.31	0.978
GO:0006725	cellular aromatic compound metabolic pro...	1070	7	8.31	0.978
GO:1901360	organic cyclic compound metabolic proces...	1089	7	8.46	0.9792
GO:0006807	nitrogen compound metabolic process	1137	7	8.83	0.9793
GO:0034622	cellular macromolecular complex assembly	144	2	1.12	0.9795
GO:0043170	macromolecule metabolic process	1502	10	11.67	0.9796
GO:0044085	cellular component biogenesis	314	2	2.44	0.9831
GO:0006325	chromatin organization	119	1	0.92	0.9837
GO:0022607	cellular component assembly	293	2	2.28	0.9857
GO:0044238	primary metabolic process	1929	11	14.98	0.9874
GO:0009987	cellular process	3481	26	27.04	0.9888
GO:0006139	nucleobase-containing compound metabolic...	1043	5	8.1	0.9906
GO:0044237	cellular metabolic process	2043	12	15.87	0.995
GO:0008150	biological_process	4506	35	35	1
GO:0032774	RNA biosynthetic process	511	3	3.97	1
