# Supplementary material for: Selection of functional EPHB2 genotypes from ENU mutated grass carp treated with GCRV
Source: BMC Genomics. 2021 Jul 7;22:516. doi: 10.1186/s12864-021-07858-x (PMC8265083; doi:10.1186/s12864-021-07858-x)
Supplement: Supplementary file 5 — Additional file 5. [file 12864_2021_7858_MOESM5_ESM.xls]

Ctenopharyngodon_idellus_2. topGO_CC (Cellular components)
GO.ID	Term	Annotated	Significant	Expected	KS
GO:0034702	ion channel complex	42	1	0.37	0.0187
GO:0034703	cation channel complex	38	1	0.33	0.0229
GO:1990351	transporter complex	50	1	0.44	0.0462
GO:1902495	transmembrane transporter complex	49	1	0.43	0.0554
GO:0043233	organelle lumen	85	1	0.74	0.0642
GO:0070013	intracellular organelle lumen	85	1	0.74	0.0642
GO:0034705	potassium channel complex	27	1	0.24	0.0694
GO:0008076	voltage-gated potassium channel complex	27	1	0.24	0.0694
GO:0005887	integral component of plasma membrane	61	1	0.53	0.0709
GO:0031226	intrinsic component of plasma membrane	61	1	0.53	0.0709
GO:0005667	transcription factor complex	43	1	0.38	0.0747
GO:0031974	membrane-enclosed lumen	86	1	0.75	0.0765
GO:0031981	nuclear lumen	65	1	0.57	0.0801
GO:0070161	anchoring junction	32	1	0.28	0.0856
GO:0005912	adherens junction	32	1	0.28	0.0856
GO:0005737	cytoplasm	792	4	6.94	0.0879
GO:0044428	nuclear part	105	2	0.92	0.0896
GO:0000228	nuclear chromosome	10	1	0.09	0.0925
GO:0016020	membrane	1079	10	9.45	0.1178
GO:0005730	nucleolus	15	1	0.13	0.1473
GO:0005635	nuclear envelope	7	1	0.06	0.1726
GO:0030054	cell junction	65	1	0.57	0.1764
GO:0016021	integral component of membrane	338	4	2.96	0.1788
GO:0030055	cell-substrate junction	8	1	0.07	0.1938
GO:0005924	cell-substrate adherens junction	8	1	0.07	0.1938
GO:0005840	ribosome	83	2	0.73	0.1965
GO:0031224	intrinsic component of membrane	344	5	3.01	0.1966
GO:0071944	cell periphery	286	2	2.5	0.2471
GO:0044425	membrane part	504	5	4.41	0.255
GO:0005739	mitochondrion	117	1	1.02	0.2563
GO:0005925	focal adhesion	7	1	0.06	0.2781
GO:0015630	microtubule cytoskeleton	137	4	1.2	0.3017
GO:0044444	cytoplasmic part	527	3	4.62	0.3109
GO:0005875	microtubule associated complex	76	1	0.67	0.3504
GO:0043227	membrane-bounded organelle	969	7	8.49	0.3601
GO:0043231	intracellular membrane-bounded organelle	966	7	8.46	0.3672
GO:0005634	nucleus	692	6	6.06	0.3683
GO:0030529	ribonucleoprotein complex	144	2	1.26	0.3932
GO:0012505	endomembrane system	126	1	1.1	0.4555
GO:0044459	plasma membrane part	162	1	1.42	0.514
GO:0044454	nuclear chromosome part	7	1	0.06	0.5203
GO:0031967	organelle envelope	59	1	0.52	0.5409
GO:0031975	envelope	59	1	0.52	0.5409
GO:0005886	plasma membrane	263	2	2.3	0.5466
GO:0005811	lipid particle	59	1	0.52	0.6845
GO:0044430	cytoskeletal part	222	4	1.94	0.7539
GO:0043228	non-membrane-bounded organelle	507	8	4.44	0.7762
GO:0043232	intracellular non-membrane-bounded organ...	507	8	4.44	0.7762
GO:0005856	cytoskeleton	259	4	2.27	0.8079
GO:0005623	cell	1956	15	17.13	0.8194
GO:0044464	cell part	1952	15	17.1	0.8282
GO:0044424	intracellular part	1662	14	14.56	0.8826
GO:0005622	intracellular	1740	14	15.24	0.9056
GO:0043229	intracellular organelle	1319	14	11.55	0.928
GO:0043226	organelle	1326	14	11.61	0.9352
GO:0005694	chromosome	113	2	0.99	0.9687
GO:0032991	macromolecular complex	768	8	6.73	0.9827
GO:0043234	protein complex	626	6	5.48	0.987
GO:0015629	actin cytoskeleton	93	1	0.81	0.9877
GO:0044427	chromosomal part	93	1	0.81	0.9889
GO:0032993	protein-DNA complex	80	1	0.7	0.9905
GO:0044446	intracellular organelle part	543	5	4.76	0.9917
GO:0044422	organelle part	564	5	4.94	0.9936
GO:0005575	cellular_component	2626	23	23	1
