# Supplementary material for: Selection of functional EPHB2 genotypes from ENU mutated grass carp treated with GCRV
Source: BMC Genomics. 2021 Jul 7;22:516. doi: 10.1186/s12864-021-07858-x (PMC8265083; doi:10.1186/s12864-021-07858-x)
Supplement: Supplementary file 6 — Additional file 6. [file 12864_2021_7858_MOESM6_ESM.xls]

Ctenopharyngodon_idellus_2. topGO_MF (Molecular function)
GO.ID	Term	Annotated	Significant	Expected	KS
GO:0038023	signaling receptor activity	316	2	2.52	0.00929
GO:0003735	structural constituent of ribosome	69	1	0.55	0.01469
GO:0016597	amino acid binding	6	1	0.05	0.01754
GO:0016714	oxidoreductase activity, acting on paire...	6	1	0.05	0.01754
GO:0031406	carboxylic acid binding	10	1	0.08	0.02167
GO:0043177	organic acid binding	10	1	0.08	0.02167
GO:0004888	transmembrane signaling receptor activit...	288	2	2.3	0.02344
GO:0008134	transcription factor binding	37	1	0.3	0.02439
GO:0034483	heparan sulfate sulfotransferase activit...	10	3	0.08	0.03028
GO:0072509	divalent inorganic cation transmembrane ...	38	1	0.3	0.03066
GO:0008146	sulfotransferase activity	19	3	0.15	0.03229
GO:0016278	lysine N-methyltransferase activity	6	1	0.05	0.03754
GO:0016279	protein-lysine N-methyltransferase activ...	6	1	0.05	0.03754
GO:0000981	sequence-specific DNA binding RNA polyme...	71	1	0.57	0.03798
GO:0015085	calcium ion transmembrane transporter ac...	36	1	0.29	0.04034
GO:0043565	sequence-specific DNA binding	262	1	2.09	0.04765
GO:0022843	voltage-gated cation channel activity	65	2	0.52	0.04905
GO:0003700	sequence-specific DNA binding transcript...	334	1	2.67	0.06342
GO:0001071	nucleic acid binding transcription facto...	334	1	2.67	0.06342
GO:0001653	peptide receptor activity	27	1	0.22	0.06725
GO:0008528	G-protein coupled peptide receptor activ...	27	1	0.22	0.06725
GO:0008467	[heparan sulfate]-glucosamine 3-sulfotra...	6	2	0.05	0.08673
GO:0005249	voltage-gated potassium channel activity	48	2	0.38	0.08878
GO:0015079	potassium ion transmembrane transporter ...	71	3	0.57	0.09104
GO:0042054	histone methyltransferase activity	7	1	0.06	0.10187
GO:0005198	structural molecule activity	119	1	0.95	0.10441
GO:0016782	transferase activity, transferring sulfu...	23	3	0.18	0.1173
GO:0005267	potassium channel activity	61	2	0.49	0.12249
GO:0003690	double-stranded DNA binding	19	1	0.15	0.1264
GO:0004713	protein tyrosine kinase activity	42	1	0.34	0.15101
GO:0016903	oxidoreductase activity, acting on the a...	21	1	0.17	0.15411
GO:0043566	structure-specific DNA binding	20	1	0.16	0.15775
GO:0046873	metal ion transmembrane transporter acti...	127	3	1.01	0.16811
GO:0022832	voltage-gated channel activity	90	2	0.72	0.17003
GO:0005244	voltage-gated ion channel activity	90	2	0.72	0.17003
GO:0008324	cation transmembrane transporter activit...	181	3	1.45	0.17122
GO:0022857	transmembrane transporter activity	335	4	2.68	0.17658
GO:0008276	protein methyltransferase activity	10	1	0.08	0.18678
GO:0022891	substrate-specific transmembrane transpo...	310	4	2.48	0.19557
GO:0005242	inward rectifier potassium channel activ...	11	1	0.09	0.20878
GO:0016779	nucleotidyltransferase activity	65	1	0.52	0.21085
GO:0046872	metal ion binding	571	5	4.56	0.21892
GO:0003705	RNA polymerase II distal enhancer sequen...	34	1	0.27	0.22089
GO:0022890	inorganic cation transmembrane transport...	152	3	1.21	0.22287
GO:0004930	G-protein coupled receptor activity	222	2	1.77	0.22457
GO:0005261	cation channel activity	102	2	0.82	0.23584
GO:0060089	molecular transducer activity	500	5	4	0.25192
GO:0004871	signal transducer activity	500	5	4	0.25192
GO:0015075	ion transmembrane transporter activity	303	3	2.42	0.25979
GO:0043169	cation binding	578	5	4.62	0.26618
GO:0022892	substrate-specific transporter activity	329	4	2.63	0.27791
GO:0005215	transporter activity	400	4	3.2	0.29264
GO:0008301	DNA binding, bending	15	1	0.12	0.30815
GO:0016740	transferase activity	1250	13	9.99	0.3309
GO:0015276	ligand-gated ion channel activity	38	1	0.3	0.34661
GO:0022834	ligand-gated channel activity	38	1	0.3	0.34661
GO:0008233	peptidase activity	190	3	1.52	0.35264
GO:0008170	N-methyltransferase activity	14	1	0.11	0.35678
GO:0003677	DNA binding	566	4	4.52	0.37241
GO:0008270	zinc ion binding	138	1	1.1	0.37525
GO:0008757	S-adenosylmethionine-dependent methyltra...	24	1	0.19	0.38753
GO:0016491	oxidoreductase activity	347	2	2.77	0.39425
GO:0015298	solute:cation antiporter activity	7	1	0.06	0.39662
GO:0015297	antiporter activity	16	1	0.13	0.40971
GO:0015077	monovalent inorganic cation transmembran...	109	3	0.87	0.41154
GO:0022838	substrate-specific channel activity	202	2	1.61	0.42839
GO:0022803	passive transmembrane transporter activi...	202	2	1.61	0.42839
GO:0005216	ion channel activity	202	2	1.61	0.42839
GO:0015267	channel activity	202	2	1.61	0.42839
GO:0004175	endopeptidase activity	54	1	0.43	0.43722
GO:0004659	prenyltransferase activity	6	1	0.05	0.44426
GO:0008168	methyltransferase activity	54	1	0.43	0.45588
GO:0022836	gated channel activity	119	2	0.95	0.45662
GO:0005506	iron ion binding	22	1	0.18	0.47275
GO:0008081	phosphoric diester hydrolase activity	55	1	0.44	0.49887
GO:0022804	active transmembrane transporter activit...	86	1	0.69	0.53012
GO:0070011	peptidase activity, acting on L-amino ac...	113	1	0.9	0.53169
GO:0003824	catalytic activity	3238	27	25.87	0.54507
GO:0003676	nucleic acid binding	859	6	6.86	0.55588
GO:0016624	oxidoreductase activity, acting on the a...	8	1	0.06	0.5578
GO:0015491	cation:cation antiporter activity	6	1	0.05	0.57021
GO:0046914	transition metal ion binding	171	2	1.37	0.57095
GO:0004497	monooxygenase activity	18	1	0.14	0.58174
GO:0016741	transferase activity, transferring one-c...	57	1	0.46	0.59325
GO:0008565	protein transporter activity	17	1	0.14	0.6025
GO:0016772	transferase activity, transferring phosp...	730	7	5.83	0.64891
GO:0004872	receptor activity	329	2	2.63	0.69988
GO:0016301	kinase activity	522	5	4.17	0.70959
GO:0042578	phosphoric ester hydrolase activity	173	1	1.38	0.71109
GO:0004672	protein kinase activity	333	2	2.66	0.72388
GO:0016765	transferase activity, transferring alkyl...	18	1	0.14	0.72588
GO:0046983	protein dimerization activity	180	1	1.44	0.76451
GO:0015291	secondary active transmembrane transport...	38	1	0.3	0.7717
GO:0015081	sodium ion transmembrane transporter act...	23	1	0.18	0.80095
GO:0016811	hydrolase activity, acting on carbon-nit...	9	1	0.07	0.81448
GO:0005515	protein binding	621	4	4.96	0.82345
GO:0016788	hydrolase activity, acting on ester bond...	216	1	1.73	0.85917
GO:0016773	phosphotransferase activity, alcohol gro...	374	3	2.99	0.86952
GO:1901363	heterocyclic compound binding	1834	13	14.65	0.90402
GO:0043167	ion binding	1276	7	10.2	0.91004
GO:0005488	binding	3079	21	24.6	0.91184
GO:0097159	organic cyclic compound binding	1842	13	14.72	0.9168
GO:0004553	hydrolase activity, hydrolyzing O-glycos...	20	1	0.16	0.91942
GO:0016798	hydrolase activity, acting on glycosyl b...	42	1	0.34	0.92047
GO:0016705	oxidoreductase activity, acting on paire...	32	1	0.26	0.94658
GO:0016810	hydrolase activity, acting on carbon-nit...	31	1	0.25	0.95285
GO:0016787	hydrolase activity	1134	9	9.06	0.97182
GO:0000166	nucleotide binding	1004	7	8.02	0.97798
GO:1901265	nucleoside phosphate binding	1004	7	8.02	0.97798
GO:0043168	anion binding	701	3	5.6	0.97908
GO:0036094	small molecule binding	1024	8	8.18	0.98444
GO:0017076	purine nucleotide binding	609	1	4.87	0.98954
GO:0097367	carbohydrate derivative binding	608	1	4.86	0.98964
GO:0032553	ribonucleotide binding	597	1	4.77	0.99071
GO:0032555	purine ribonucleotide binding	595	1	4.75	0.9909
GO:0032549	ribonucleoside binding	595	1	4.75	0.9909
GO:0001882	nucleoside binding	595	1	4.75	0.9909
GO:0032550	purine ribonucleoside binding	592	1	4.73	0.99118
GO:0001883	purine nucleoside binding	592	1	4.73	0.99118
GO:0035639	purine ribonucleoside triphosphate bindi...	591	1	4.72	0.99128
GO:0030554	adenyl nucleotide binding	404	1	3.23	1
GO:0003674	molecular_function	5882	47	47	1
GO:0032559	adenyl ribonucleotide binding	395	1	3.16	1
GO:0005524	ATP binding	392	1	3.13	1
